# Supplementary material for: CanDrA: Cancer-Specific Driver Missense Mutation Annotation with Optimized Features
Source: PLoS One. 2013 Oct 30;8(10):e77945. doi: 10.1371/journal.pone.0077945 (PMC3813554; doi:10.1371/journal.pone.0077945)
Supplement: File S1 — Supplementary Tables and Figures. Figure S1. Definition of CanDrA score, category and significance. Figure S2. Evaluation of single descriptors by ROC AUC on GBM.S1 and GBM.S2. Shown are descriptors with |AUC-0.5|>0.1 and P value (Bonferroni corrected) <0.05. Figure S3. Evaluation of single descriptors by ROC AUC on OVC.S1 and OVC.S2. Shown are descriptors with |AUC-0.5|>0.1 and P value (Bonferroni corrected) <0.05. Table S1. Missense mutations in set GBM.S1. Table S2. Missense mutations in set GBM.S2. Table S3. Missense mutations in set OVC.S1. Table S4. Missense mutations in set OVC.S2. Table S5. Ninety-five (95) features involved in CanDrA modeling. Table S6. Feature combination selected for GBM in CanDrA. Table S7. Feature combination selected for OVC in CanDrA. Table S8. GBM missense mutations for testing correlation between CanDrA scores and mutation prevalence. Table S9. OVC missense mutations for testing correlation between CanDrA scores and mutation prevalence. Table S10. Rare missense mutations from GBM and OVC related genes. Table S11. Comparison of algorithms for predicting rare driver mutations. Table S12. Missense mutations used for evaluating CanDrA and CHASM in predicting cancer-type-specific drivers. (XLS) [file pone.0077945.s001.xls]

## Sheet: LEGENDS FOR TABLES AND FIGURES
SUPPLEMENTARY TABLES AND FIGURES LEGENDS
Table S1	Missense mutation set GBM.S1 (including drivers curated from COSMIC 58V and TCGA project, passengers from TCGA project)
Table S2	Missense mutation set GBM.S2 (including drivers curated from COSMIC 58V and TCGA project, passengers from CCLE project)
Table S3	Missense mutation set OVC.S1 (including drivers curated from COSMIC 58V and TCGA project, passengers from TCGA project)
Table S4	Missense mutation set OVC.S2 (including drivers curated from COSMIC 58V and TCGA project, passengers from CCLE project)
Table S5	95 features involved in CanDrA modeling
Table S6	Feature combination selected for GBM in CanDrA
Table S7	Feature combination selected for OVC in CanDrA
Table S8	GBM missense mutation sets for testing correlation between CanDrA scores and mutation prevalence
Table S9	OVC missense mutation sets for testing correlation between CanDrA scores and mutation prevalence
Table S10	Rare missense mutation Sets from GBM and OVC related genes
Table S11	Algorithm comparison on predicting rare driver mutations
Table S12	Missense mutation sets used for evaluating CanDrA and CHASM in predicting cancer-type-specific drivers
Figure S1	Definition of CanDrA score, category and significance.
Figure S2	Evaluation of single descriptors by ROC AUC on GBM.S1 and GBM.S2. Predictive descriptors with |AUC-0.5|>0.1 and significant p values to pass Bonferroni correction on both sets are shown.
Figure S3	Evaluation of single descriptors by ROC AUC on OVC.S1 and OVC.S2. Predictive descriptors with |AUC-0.5|>0.1 and significant p values to pass Bonferroni correction on both sets are shown.

## Sheet: Table S1
GBM.S1	(Drivers were curated from COSMIC 58V and TCGA project, passengers were curated from TCGA project)
Genomic Coordinate (GRCh 37)	Referen Allele	Mutated Allele	ENSEMBL Transcript ID	Amino Acid Substitution	REFSEQ ID	Consensus Coding Sequence ID	HUGO Gene Symbol	If listed as CHASM driver	Detected frequency of AAS	Driver or Passenger
10_89624295	A	C	ENST00000371953	L23F	NM_000314.4	31238.1	PTEN	y	2	D
10_89624298	C	G	ENST00000371953	D24E	NM_000314.4	31238.1	PTEN	y	2	D
10_89653782	A	C	ENST00000371953	Y27S	NM_000314.4	31238.1	PTEN	y	2	D
10_89653809	G	A	ENST00000371953	G36E	NM_000314.4	31238.1	PTEN	y	2	D
10_89653809	G	T	ENST00000371953	G36V	NM_000314.4	31238.1	PTEN	y	2	D
10_89653827	T	G	ENST00000371953	L42R	NM_000314.4	31238.1	PTEN	y	4	D
10_89685287	A	G	ENST00000371953	H61R	NM_000314.4	31238.1	PTEN	y	2	D
10_89685307	T	C	ENST00000371953	Y68H	NM_000314.4	31238.1	PTEN	y	3	D
10_89692795	T	G	ENST00000371953	H93Q	NM_000314.4	31238.1	PTEN	y	2	D
10_89692803	C	T	ENST00000371953	P96L	NM_000314.4	31238.1	PTEN	y	3	D
10_89692818	T	C	ENST00000371953	I101T	NM_000314.4	31238.1	PTEN	y	4	D
10_89692830	G	T	ENST00000371953	C105F	NM_000314.4	31238.1	PTEN	y	5	D
10_89692850	C	G	ENST00000371953	L112V	NM_000314.4	31238.1	PTEN	y	2	D
10_89692877	G	C	ENST00000371953	A121P	NM_000314.4	31238.1	PTEN	y	2	D
10_89692892	G	A	ENST00000371953	A126T	NM_000314.4	31238.1	PTEN	y	2	D
10_89692901	G	A	ENST00000371953	G129R	NM_000314.4	31238.1	PTEN	y	2	D
10_89692904	C	G	ENST00000371953	R130G	NM_000314.4	31238.1	PTEN	y	3	D
10_89692920	T	A	ENST00000371953	I135K	NM_000314.4	31238.1	PTEN	y	2	D
10_89692922	T	C	ENST00000371953	C136R	NM_000314.4	31238.1	PTEN	y	2	D
10_89692958	G	A	ENST00000371953	A148T	NM_000314.4	31238.1	PTEN	y	2	D
10_89711875	G	A	ENST00000371953	G165R	NM_000314.4	31238.1	PTEN	y	3	D
10_89711882	C	G	ENST00000371953	T167S	NM_000314.4	31238.1	PTEN	y	2	D
10_89711891	G	A	ENST00000371953	S170N	NM_000314.4	31238.1	PTEN	y	2	D
10_89711891	G	T	ENST00000371953	S170I	NM_000314.4	31238.1	PTEN	y	3	D
10_89711893	C	G	ENST00000371953	Q171E	NM_000314.4	31238.1	PTEN	y	2	D
10_89711894	A	C	ENST00000371953	Q171P	NM_000314.4	31238.1	PTEN	y	2	D
10_89711899	C	T	ENST00000371953	R173C	NM_000314.4	31238.1	PTEN	y	8	D
10_89711900	G	A	ENST00000371953	R173H	NM_000314.4	31238.1	PTEN	y	12	D
10_89711912	A	G	ENST00000371953	Y177C	NM_000314.4	31238.1	PTEN	y	2	D
10_89717712	C	T	ENST00000371953	P246L	NM_000314.4	31238.1	PTEN	y	4	D
10_89717726	G	T	ENST00000371953	G251C	NM_000314.4	31238.1	PTEN	y	2	D
10_89717729	G	T	ENST00000371953	D252Y	NM_000314.4	31238.1	PTEN	y	2	D
17_7577121	G	A	ENST00000269305	R273C	NM_001126115.1,NM_000546.4,NM_001126112.1	11118.1	TP53	y	3	D
17_7577121	G	T	ENST00000269305	R273S	NM_001126115.1,NM_000546.4,NM_001126112.1	11118.1	TP53	y	12	D
17_7577142	C	G	ENST00000269305	G266R	NM_001126115.1,NM_000546.4,NM_001126112.1	11118.1	TP53	y	2	D
17_7577538	C	A	ENST00000269305	R248L	NM_001126115.1,NM_000546.4,NM_001126112.1	11118.1	TP53	y	4	D
17_7577547	C	A	ENST00000269305	G245V	NM_001126115.1,NM_000546.4,NM_001126112.1	11118.1	TP53	y	2	D
17_7577548	C	A	ENST00000269305	G245C	NM_001126115.1,NM_000546.4,NM_001126112.1	11118.1	TP53	y	3	D
17_7577559	G	T	ENST00000269305	S241Y	NM_001126115.1,NM_000546.4,NM_001126112.1	11118.1	TP53	y	3	D
17_7577570	C	A	ENST00000269305	M237I	NM_001126115.1,NM_000546.4,NM_001126112.1	11118.1	TP53	y	2	D
17_7577580	T	G	ENST00000269305	Y234S	NM_001126115.1,NM_000546.4,NM_001126112.1	11118.1	TP53	y	2	D
17_7578190	T	C	ENST00000269305	Y220C	NM_001126115.1,NM_000546.4,NM_001126112.1	11118.1	TP53	y	2	D
17_7578190	T	G	ENST00000269305	Y220S	NM_001126115.1,NM_000546.4,NM_001126112.1	11118.1	TP53	y	2	D
17_7578203	C	T	ENST00000269305	V216M	NM_001126115.1,NM_000546.4,NM_001126112.1	11118.1	TP53	y	2	D
17_7578265	A	C	ENST00000269305	I195S	NM_001126115.1,NM_000546.4,NM_001126112.1	11118.1	TP53	y	2	D
17_7578394	T	G	ENST00000269305	H179P	NM_001126115.1,NM_000546.4,NM_001126112.1	11118.1	TP53	y	3	D
17_7578457	C	T	ENST00000269305	R158H	NM_001126115.1,NM_000546.4,NM_001126112.1	11118.1	TP53	y	2	D
17_7578475	G	T	ENST00000269305	P152Q	NM_001126115.1,NM_000546.4,NM_001126112.1	11118.1	TP53	y	5	D
19_21493318	T	C	ENST00000356929	N39D	NM_021269.2	32980.1	ZNF708	n	3	D
19_33493201	C	T	ENST00000254260	A353T	NM_033103.4	12427.1	RHPN2	n	2	D
1_110257831	T	C	ENST00000256593	L179P	NM_000851.3	811.1	GSTM5	n	3	D
22_29083910	G	A	ENST00000382580	P579L	NM_001005735.1	33629.1	CHEK2	n	4	D
2_209113112	C	A	ENST00000345146	R132L	NM_005896.2	2381.1	IDH1	y	28	D
2_209113113	G	T	ENST00000345146	R132S	NM_005896.2	2381.1	IDH1	y	2	D
3_178916876	G	A	ENST00000263967	R88Q	NM_006218.2	43171.1	PIK3CA	y	2	D
3_178936091	G	A	ENST00000263967	E545K	NM_006218.2	43171.1	PIK3CA	y	2	D
3_178952085	A	G	ENST00000263967	H1047R	NM_006218.2	43171.1	PIK3CA	y	2	D
3_178952090	G	A	ENST00000263967	G1049S	NM_006218.2	43171.1	PIK3CA	y	2	D
5_67589138	G	A	ENST00000274335	G376R	NM_181523.2	3993.1	PIK3R1	y	3	D
6_30460318	G	C	ENST00000376630	W346S	NM_005516.5	34379.1	HLA-E	n	3	D
7_140453136	A	T	ENST00000288602	V600E	NM_004333.4	5863.1	BRAF	y	5	D
7_55220274	C	T	ENST00000275493	R222C	NM_005228.3	5514.1	EGFR	y	2	D
7_55221822	C	A	ENST00000275493	A289D	NM_005228.3	5514.1	EGFR	y	7	D
7_55221822	C	T	ENST00000275493	A289V	NM_005228.3	5514.1	EGFR	y	10	D
7_55233043	G	T	ENST00000275493	G598V	NM_005228.3	5514.1	EGFR	y	12	D
7_55242452	C	T	ENST00000275493	P741L	NM_005228.3	5514.1	EGFR	y	2	D
9_21971111	G	T	ENST00000498124	H83N	NM_001195132.1	56565.1	CDKN2A	y	2	D
10_115391311	G	A	ENST00000359988	S600F	NM_198060.2	7579.1	NRAP	n	1	P
10_12021100	C	A	ENST00000357604	A637S	NM_015542.3,NM_080599.2	7086.1	UPF2	n	1	P
10_12291610	G	A	ENST00000281141	E293K	NM_006023.2	7090.1	CDC123	n	1	P
10_124358413	C	T	ENST00000368909	A1027V	NM_007329.2	44490.1	DMBT1	n	1	P
10_26359049	C	A	ENST00000265944	L394I	NM_017433.4	7148.1	MYO3A	n	1	P
10_26825105	C	T	ENST00000376236	R335W	NM_019043.3	31167.1	APBB1IP	n	1	P
10_27066143	C	T	ENST00000376142	A105T	NM_005470.3	7150.1	ABI1	n	1	P
10_47752470	G	A	ENST00000374277	A60T	NM_001630.2	7216.1	ANXA8	n	1	P
10_47754733	G	A	ENST00000374277	G114S	NM_001630.2	7216.1	ANXA8	n	1	P
10_48429497	G	A	ENST00000224605	T130M	NM_004962.3	7220.1	GDF10	n	1	P
10_50835688	G	A	ENST00000337653	R323H	NM_020549.4	7232.1	CHAT	n	1	P
11_111591746	C	T	ENST00000304987	A635V	NM_015191.1	8347.1	SNF1LK2	n	1	P
11_122930517	G	A	ENST00000227378	R262C	NM_006597.4	8440.1	HSPA8	n	1	P
11_122930684	T	C	ENST00000227378	D206G	NM_006597.4	8440.1	HSPA8	n	1	P
11_125503112	G	A	ENST00000438015	R160H	NM_001274.5,NM_001114121.2,NM_001114122.2	8459.1	CHEK1	n	1	P
11_14990533	G	A	ENST00000396372	P80S	NM_001033952.2,NM_001741.2	7819.1	CALCA	n	1	P
11_17126781	A	G	ENST00000265970	F1206L	NM_002645.2	7824.1	PIK3C2A	n	1	P
11_18425274	T	C	ENST00000540430	V238A	NM_001165414.1	53609.1	LDHA	n	1	P
11_22296254	A	C	ENST00000324559	H792P	NM_001142649.1,NM_213599.2	31444.1	TMEM16E	n	1	P
11_294679	G	T	ENST00000409548	S715I	NM_025092.4	31322.2	ATHL1	n	1	P
11_319855	A	C	ENST00000399808	F129V	NM_021034.2	41585.1	IFITM3	n	1	P
11_320606	G	T	ENST00000399808	P70T	NM_021034.2	41585.1	IFITM3	n	1	P
11_320803	G	A	ENST00000399808	T4I	NM_021034.2	41585.1	IFITM3	n	1	P
11_40136394	G	C	ENST00000528697	D483E	NM_020929.1	31464.1	LRRC4C	n	1	P
11_47311746	G	A	ENST00000311027	C1017Y	NM_003682.3	7930.1	MADD	n	1	P
11_7818165	C	T	ENST00000329434	V109I	NM_153444.1	7782.1	OR5P2	n	1	P
11_88780890	T	C	ENST00000305447	K51E	NM_001143831.2	44694.1	GRM5	n	1	P
11_88780946	G	A	ENST00000305447	P32L	NM_001143831.2	44694.1	GRM5	n	1	P
12_118619274	G	A	ENST00000392533	R490C	NM_016281.3	9188.1	TAOK3	n	1	P
12_18435035	C	T	ENST00000266497	T7M	NM_004570.4	44839.1	PIK3C2G	n	1	P
12_18466897	G	A	ENST00000266497	D346N	NM_004570.4	44839.1	PIK3C2G	n	1	P
12_18552754	T	C	ENST00000266497	L722S	NM_004570.4	44839.1	PIK3C2G	n	1	P
12_18576934	G	A	ENST00000266497	R781H	NM_004570.4	44839.1	PIK3C2G	n	1	P
12_18658236	A	G	ENST00000266497	N1014S	NM_004570.4	44839.1	PIK3C2G	n	1	P
12_274924	C	A	ENST00000538872	P947T	NM_001170738.1	53728.1	IQSEC3	n	1	P
12_43769907	T	A	ENST00000389420	L1755F	NM_025003.3	31778.2	ADAMTS20	n	1	P
12_43771220	C	T	ENST00000389420	C1648Y	NM_025003.3	31778.2	ADAMTS20	n	1	P
12_43858428	G	A	ENST00000389420	A492V	NM_025003.3	31778.2	ADAMTS20	n	1	P
12_57850227	C	T	ENST00000266646	P217S	NM_031479.3	8939.1	INHBE	n	1	P
12_57865675	C	T	ENST00000228682	A1051V	NM_005269.2	8940.1	GLI1	n	1	P
12_58002454	G	A	ENST00000337737	G301E	NM_178502.2	41800.1	DTX3	n	1	P
12_58158830	G	A	ENST00000228606	R252C	NM_000785.3	8954.1	CYP27B1	n	1	P
12_58158845	G	A	ENST00000228606	P247S	NM_000785.3	8954.1	CYP27B1	n	1	P
12_58223299	G	A	ENST00000398073	H49Y	NM_005730.3	41801.1	CTDSP2	n	1	P
12_66531754	C	T	ENST00000358230	V235I	NM_016056.2	41805.1	TMBIM4	n	1	P
12_66638741	T	C	ENST00000261233	V367A	NM_007199.2	8975.1	IRAK3	n	1	P
12_66703928	C	T	ENST00000545134	P407L	NM_033647.2	8976.1	HELB	n	1	P
12_69981720	G	C	ENST00000299300	R89S	NM_006431.2	8991.1	CCT2	n	1	P
12_91502375	G	T	ENST00000266718	L128M	NM_002345.3	9038.1	LUM	n	1	P
12_91502421	G	T	ENST00000266718	F112L	NM_002345.3	9038.1	LUM	n	1	P
12_9225356	A	G	ENST00000318602	F1290L	NM_000014.4	44827.1	A2M	n	1	P
12_9258837	C	G	ENST00000318602	G367R	NM_000014.4	44827.1	A2M	n	1	P
13_110831347	C	T	ENST00000375820	G794E	NM_001845.4	9511.1	COL4A1	n	1	P
13_114530106	C	A	ENST00000327773	S447I	NM_000820.2	45072.1	GAS6	n	1	P
13_21562246	C	T	ENST00000542899	R558H	NM_014572.2	9294.1	LATS2	n	1	P
13_28931760	C	A	ENST00000282397	G727C	NM_001159920.1,NM_002019.4	9330.1	FLT1	n	1	P
13_29008335	G	C	ENST00000539099	P179R	NM_001160031.1	53861.1	FLT1	n	1	P
13_95815376	C	G	ENST00000376887	G770R	NM_005845.3	9474.1	ABCC4	n	1	P
14_105399197	G	A	ENST00000392593	V473M	NM_138790.2	9995.2	PLD4	n	1	P
14_60194134	G	A	ENST00000267484	A423V	NM_021136.2	9740.1	RTN1	n	1	P
14_95090098	G	A	ENST00000393078	D407N	NM_001085.4	32150.1	SERPINA3	n	1	P
15_101440828	G	A	ENST00000329841	G311D	NM_000693.2	10389.1	ALDH1A3	n	1	P
15_101454947	T	C	ENST00000329841	V503A	NM_000693.2	10389.1	ALDH1A3	n	1	P
15_34547527	C	T	ENST00000558589	C262Y	NM_001042496.1	42011.1	SLC12A6	n	1	P
15_39874777	G	A	ENST00000260356	G151S	NM_003246.2	32194.1	THBS1	n	1	P
15_42693960	C	G	ENST00000397163	D492E	NM_000070.2	45245.1	CAPN3	n	1	P
15_42713290	C	T	ENST00000263805	R1806K	NM_022473.1	32208.1	ZFP106	n	1	P
15_78893894	C	T	ENST00000559658	G364S	NM_000743.4	10305.1	CHRNA3	n	1	P
15_78893933	G	A	ENST00000559658	P351S	NM_000743.4	10305.1	CHRNA3	n	1	P
15_91424683	C	T	ENST00000268171	P654S	NM_002569.2	10364.1	FURIN	n	1	P
16_1818606	G	A	ENST00000250894	G1290S	NM_015133.3	10442.2	MAPK8IP3	n	1	P
16_24231309	G	A	ENST00000321728	D631N	NM_212535.2	10618.1	PRKCB1	n	1	P
16_2607713	G	A	ENST00000342085	V12M	NM_002613.3	10472.1	PDPK1	n	1	P
16_29675395	C	A	ENST00000360121	P116T	NM_003123.3,NM_001030288.1	10650.1	SPN	n	1	P
16_30490514	C	T	ENST00000356798	R144C	NM_002209.2	32433.1	ITGAL	n	1	P
16_75263683	G	A	ENST00000418647	A826V	NM_001170714.1	54040.1	BCAR1	n	1	P
16_75263900	C	T	ENST00000418647	E754K	NM_001170714.1	54040.1	BCAR1	n	1	P
17_19285384	G	A	ENST00000299612	A451T	NM_139032.2	11207.1	MAPK7	n	1	P
17_41004721	G	A	ENST00000308423	G454D	NM_003734.2	11444.1	AOC3	n	1	P
17_41004933	C	T	ENST00000308423	H525Y	NM_003734.2	11444.1	AOC3	n	1	P
17_45368326	C	T	ENST00000262017	R378C	NM_000212.2	11511.1	ITGB3	n	1	P
17_45376869	C	T	ENST00000262017	T629I	NM_000212.2	11511.1	ITGB3	n	1	P
17_48184184	C	T	ENST00000503176	P182S	NM_002611.4	11559.1	PDK2	n	1	P
17_59093181	C	T	ENST00000390652	P519L	NM_001099432.1	45749.1	BCAS3	n	1	P
17_66033286	G	A	ENST00000537025	R13H	NM_002266.2	32713.1	KPNA2	n	1	P
17_68128970	G	A	ENST00000392670	V248I	NM_018658.1,NM_170742.1,NM_170741.1	11687.1	KCNJ16	n	1	P
17_76967680	G	A	ENST00000262776	T579I	NM_005567.3	11759.1	LGALS3BP	n	1	P
17_76967852	C	T	ENST00000262776	A522T	NM_005567.3	11759.1	LGALS3BP	n	1	P
17_76968487	C	T	ENST00000262776	R310K	NM_005567.3	11759.1	LGALS3BP	n	1	P
18_19751577	G	A	ENST00000269216	G158S	NM_005257.3	11872.1	GATA6	n	1	P
18_19780644	C	T	ENST00000269216	A549V	NM_005257.3	11872.1	GATA6	n	1	P
18_28911805	C	T	ENST00000257192	T220M	NM_001942.2	11896.1	DSG1	n	1	P
18_29111212	C	T	ENST00000261590	A426V	NM_001943.3	42423.1	DSG2	n	1	P
18_29126565	G	C	ENST00000261590	R1072S	NM_001943.3	42423.1	DSG2	n	1	P
18_43820103	G	A	ENST00000282059	G283E	NM_145055.3	42430.1	C18orf25	n	1	P

## Sheet: Table S2
GBM.S2	(Drivers were curated from COSMIC 58V and TCGA project, passengers were curated from CCLE project)
Genomic Coordinate (GRCh 37)	Referen Allele	Mutated Allele	ENSEMBL Transcript ID	Amino Acid Substitution	REFSEQ ID	Consensus Coding Sequence ID	HUGO Gene Symbol	If listed as CHASM driver	Detected frequency of AAS	Driver or Passenger
10_89624295	A	C	ENST00000371953	L23F	NM_000314.4	31238.1	PTEN	y	2	D
10_89624298	C	G	ENST00000371953	D24E	NM_000314.4	31238.1	PTEN	y	2	D
10_89653782	A	C	ENST00000371953	Y27S	NM_000314.4	31238.1	PTEN	y	2	D
10_89653809	G	A	ENST00000371953	G36E	NM_000314.4	31238.1	PTEN	y	2	D
10_89653809	G	T	ENST00000371953	G36V	NM_000314.4	31238.1	PTEN	y	2	D
10_89653827	T	G	ENST00000371953	L42R	NM_000314.4	31238.1	PTEN	y	4	D
10_89685287	A	G	ENST00000371953	H61R	NM_000314.4	31238.1	PTEN	y	2	D
10_89685307	T	C	ENST00000371953	Y68H	NM_000314.4	31238.1	PTEN	y	3	D
10_89692795	T	G	ENST00000371953	H93Q	NM_000314.4	31238.1	PTEN	y	2	D
10_89692803	C	T	ENST00000371953	P96L	NM_000314.4	31238.1	PTEN	y	3	D
10_89692818	T	C	ENST00000371953	I101T	NM_000314.4	31238.1	PTEN	y	4	D
10_89692830	G	T	ENST00000371953	C105F	NM_000314.4	31238.1	PTEN	y	5	D
10_89692850	C	G	ENST00000371953	L112V	NM_000314.4	31238.1	PTEN	y	2	D
10_89692877	G	C	ENST00000371953	A121P	NM_000314.4	31238.1	PTEN	y	2	D
10_89692892	G	A	ENST00000371953	A126T	NM_000314.4	31238.1	PTEN	y	2	D
10_89692901	G	A	ENST00000371953	G129R	NM_000314.4	31238.1	PTEN	y	2	D
10_89692904	C	G	ENST00000371953	R130G	NM_000314.4	31238.1	PTEN	y	3	D
10_89692920	T	A	ENST00000371953	I135K	NM_000314.4	31238.1	PTEN	y	2	D
10_89692922	T	C	ENST00000371953	C136R	NM_000314.4	31238.1	PTEN	y	2	D
10_89692958	G	A	ENST00000371953	A148T	NM_000314.4	31238.1	PTEN	y	2	D
10_89711875	G	A	ENST00000371953	G165R	NM_000314.4	31238.1	PTEN	y	3	D
10_89711882	C	G	ENST00000371953	T167S	NM_000314.4	31238.1	PTEN	y	2	D
10_89711891	G	A	ENST00000371953	S170N	NM_000314.4	31238.1	PTEN	y	2	D
10_89711891	G	T	ENST00000371953	S170I	NM_000314.4	31238.1	PTEN	y	3	D
10_89711893	C	G	ENST00000371953	Q171E	NM_000314.4	31238.1	PTEN	y	2	D
10_89711894	A	C	ENST00000371953	Q171P	NM_000314.4	31238.1	PTEN	y	2	D
10_89711899	C	T	ENST00000371953	R173C	NM_000314.4	31238.1	PTEN	y	8	D
10_89711900	G	A	ENST00000371953	R173H	NM_000314.4	31238.1	PTEN	y	12	D
10_89711912	A	G	ENST00000371953	Y177C	NM_000314.4	31238.1	PTEN	y	2	D
10_89717712	C	T	ENST00000371953	P246L	NM_000314.4	31238.1	PTEN	y	4	D
10_89717726	G	T	ENST00000371953	G251C	NM_000314.4	31238.1	PTEN	y	2	D
10_89717729	G	T	ENST00000371953	D252Y	NM_000314.4	31238.1	PTEN	y	2	D
17_7577121	G	A	ENST00000269305	R273C	NM_001126115.1,NM_000546.4,NM_001126112.1	11118.1	TP53	y	3	D
17_7577121	G	T	ENST00000269305	R273S	NM_001126115.1,NM_000546.4,NM_001126112.1	11118.1	TP53	y	12	D
17_7577142	C	G	ENST00000269305	G266R	NM_001126115.1,NM_000546.4,NM_001126112.1	11118.1	TP53	y	2	D
17_7577538	C	A	ENST00000269305	R248L	NM_001126115.1,NM_000546.4,NM_001126112.1	11118.1	TP53	y	4	D
17_7577547	C	A	ENST00000269305	G245V	NM_001126115.1,NM_000546.4,NM_001126112.1	11118.1	TP53	y	2	D
17_7577548	C	A	ENST00000269305	G245C	NM_001126115.1,NM_000546.4,NM_001126112.1	11118.1	TP53	y	3	D
17_7577559	G	T	ENST00000269305	S241Y	NM_001126115.1,NM_000546.4,NM_001126112.1	11118.1	TP53	y	3	D
17_7577570	C	A	ENST00000269305	M237I	NM_001126115.1,NM_000546.4,NM_001126112.1	11118.1	TP53	y	2	D
17_7577580	T	G	ENST00000269305	Y234S	NM_001126115.1,NM_000546.4,NM_001126112.1	11118.1	TP53	y	2	D
17_7578190	T	C	ENST00000269305	Y220C	NM_001126115.1,NM_000546.4,NM_001126112.1	11118.1	TP53	y	2	D
17_7578190	T	G	ENST00000269305	Y220S	NM_001126115.1,NM_000546.4,NM_001126112.1	11118.1	TP53	y	2	D
17_7578203	C	T	ENST00000269305	V216M	NM_001126115.1,NM_000546.4,NM_001126112.1	11118.1	TP53	y	2	D
17_7578265	A	C	ENST00000269305	I195S	NM_001126115.1,NM_000546.4,NM_001126112.1	11118.1	TP53	y	2	D
17_7578394	T	G	ENST00000269305	H179P	NM_001126115.1,NM_000546.4,NM_001126112.1	11118.1	TP53	y	3	D
17_7578457	C	T	ENST00000269305	R158H	NM_001126115.1,NM_000546.4,NM_001126112.1	11118.1	TP53	y	2	D
17_7578475	G	T	ENST00000269305	P152Q	NM_001126115.1,NM_000546.4,NM_001126112.1	11118.1	TP53	y	5	D
19_21493318	T	C	ENST00000356929	N39D	NM_021269.2	32980.1	ZNF708	n	3	D
19_33493201	C	T	ENST00000254260	A353T	NM_033103.4	12427.1	RHPN2	n	2	D
1_110257831	T	C	ENST00000256593	L179P	NM_000851.3	811.1	GSTM5	n	3	D
22_29083910	G	A	ENST00000382580	P579L	NM_001005735.1	33629.1	CHEK2	n	4	D
2_209113112	C	A	ENST00000345146	R132L	NM_005896.2	2381.1	IDH1	y	28	D
2_209113113	G	T	ENST00000345146	R132S	NM_005896.2	2381.1	IDH1	y	2	D
3_178916876	G	A	ENST00000263967	R88Q	NM_006218.2	43171.1	PIK3CA	y	2	D
3_178936091	G	A	ENST00000263967	E545K	NM_006218.2	43171.1	PIK3CA	y	2	D
3_178952085	A	G	ENST00000263967	H1047R	NM_006218.2	43171.1	PIK3CA	y	2	D
3_178952090	G	A	ENST00000263967	G1049S	NM_006218.2	43171.1	PIK3CA	y	2	D
5_67589138	G	A	ENST00000274335	G376R	NM_181523.2	3993.1	PIK3R1	y	3	D
6_30460318	G	C	ENST00000376630	W346S	NM_005516.5	34379.1	HLA-E	n	3	D
7_140453136	A	T	ENST00000288602	V600E	NM_004333.4	5863.1	BRAF	y	5	D
7_55220274	C	T	ENST00000275493	R222C	NM_005228.3	5514.1	EGFR	y	2	D
7_55221822	C	A	ENST00000275493	A289D	NM_005228.3	5514.1	EGFR	y	7	D
7_55221822	C	T	ENST00000275493	A289V	NM_005228.3	5514.1	EGFR	y	10	D
7_55233043	G	T	ENST00000275493	G598V	NM_005228.3	5514.1	EGFR	y	12	D
7_55242452	C	T	ENST00000275493	P741L	NM_005228.3	5514.1	EGFR	y	2	D
9_21971111	G	T	ENST00000498124	H83N	NM_001195132.1	56565.1	CDKN2A	y	2	D
10_103239174	T	C	ENST00000370187	L95S	NM_033637.2	CCDS7512.1	BTRC	n	1	P
10_120809446	C	T	ENST00000369144	R842Q	NM_003750.2	CCDS7608.1	EIF3A	n	1	P
10_12708758	C	T	ENST00000378847	A83V	NM_153498.2	CCDS7091.1	CAMK1D	n	1	P
10_16994313	T	C	ENST00000377833	N1644S	NM_001081.3	CCDS7113.1	CUBN	n	1	P
10_17110639	T	C	ENST00000377833	H919R	NM_001081.3	CCDS7113.1	CUBN	n	1	P
10_50732482	T	C	ENST00000355832	I332V	NM_000124.2	CCDS7229.1	ERCC6	n	1	P
10_55780065	A	C	ENST00000320301	L880V	NM_033056.3	CCDS7248.1	PCDH15	n	1	P
10_55944928	A	G	ENST00000320301	V469A	NM_033056.3	CCDS7248.1	PCDH15	n	1	P
10_56129022	A	T	ENST00000320301	I111K	NM_033056.3	CCDS7248.1	PCDH15	n	1	P
10_69669020	C	G	ENST00000212015	P393R	NM_012238.4	CCDS7273.1	SIRT1	n	1	P
10_70333555	C	T	ENST00000373644	S487L	NM_030625.2	CCDS7281.1	TET1	n	1	P
11_100998654	G	T	ENST00000325455	P383H	NM_001202474.1,NM_000926.4	CCDS8310.1	PGR	n	1	P
11_102221039	T	G	ENST00000227758	S152A	NM_001166.3	CCDS8316.1	BIRC2	n	1	P
11_104817857	A	G	ENST00000444739	F330L	NM_001225.3	CCDS8327.1	CASP4	n	1	P
11_108060025	G	C	ENST00000278612	R122G	NM_002519.2	CCDS41710.1	NPAT	n	1	P
11_113270369	G	A	ENST00000303941	G560S	NM_178510.1	CCDS44734.1	ANKK1	n	1	P
11_121425945	G	A	ENST00000260197	G830D	NM_003105.5	CCDS8436.1	SORL1	n	1	P
11_121429365	C	T	ENST00000260197	S910F	NM_003105.5	CCDS8436.1	SORL1	n	1	P
11_121440937	T	C	ENST00000260197	F1099L	NM_003105.5	CCDS8436.1	SORL1	n	1	P
11_121444998	G	C	ENST00000260197	G1129A	NM_003105.5	CCDS8436.1	SORL1	n	1	P
11_121495816	A	T	ENST00000260197	D2065V	NM_003105.5	CCDS8436.1	SORL1	n	1	P
11_134062648	C	A	ENST00000534548	D661Y	NM_015261.2	CCDS31723.1	NCAPD3	n	1	P
11_17190279	T	C	ENST00000265970	Q337R	NM_002645.2	CCDS7824.1	PIK3C2A	n	1	P
11_281034	G	C	ENST00000312165	D434H	NM_138329.1	CCDS7693.1	NLRP6	n	1	P
11_281638	G	A	ENST00000312165	R635H	NM_138329.1	CCDS7693.1	NLRP6	n	1	P
11_33308289	G	A	ENST00000303296	G110E	NM_005734.3	CCDS7884.1	HIPK3	n	1	P
11_33374771	T	C	ENST00000303296	V1102A	NM_005734.3	CCDS7884.1	HIPK3	n	1	P
11_36518785	A	G	ENST00000348124	M160T	NM_004620.3,NM_145803.2	CCDS7901.1	TRAF6	n	1	P
11_57428850	G	A	ENST00000533682	R407H	NM_006831.2	CCDS7964.1	CLP1	n	1	P
11_57428876	A	G	ENST00000533682	I416V	NM_006831.2	CCDS7964.1	CLP1	n	1	P
11_58478160	G	A	ENST00000529732	R131C	NM_201648.2	CCDS7970.1	GLYAT	n	1	P
11_58480331	G	A	ENST00000529732	T73I	NM_201648.2	CCDS7970.1	GLYAT	n	1	P
11_58605757	C	T	ENST00000532258	V55I	NM_145016.3	CCDS41649.1	GLYATL2	n	1	P
11_6630007	A	C	ENST00000420936	R145S	NM_004517.2,NM_001014795.1,NM_001014794.1	CCDS7768.1	ILK	n	1	P
11_67201690	A	G	ENST00000312629	M331V	NM_003952.2	CCDS41677.1	RPS6KB2	n	1	P
11_67201738	C	T	ENST00000312629	P347S	NM_003952.2	CCDS41677.1	RPS6KB2	n	1	P
11_7984870	G	T	ENST00000328600	A58E	NM_176821.3	CCDS7784.1	NLRP10	n	1	P
12_100732670	T	C	ENST00000360820	M837T	NM_017988.4	CCDS9076.1	SCYL2	n	1	P
12_104337643	T	A	ENST00000299767	I673N	NM_003299.1	CCDS9094.1	HSP90B1	n	1	P
12_109617020	C	G	ENST00000377848	S522C	NM_001093.3	CCDS31898.1	ACACB	n	1	P
12_112330774	G	A	ENST00000202788	R444H	NM_139078.1	CCDS44975.1	MAPKAPK5	n	1	P
12_118639261	A	T	ENST00000392533	F276Y	NM_016281.3	CCDS9188.1	TAOK3	n	1	P
12_19473511	G	C	ENST00000538714	G679R	NM_001143821.2	CCDS44840.2	PLEKHA5	n	1	P
12_19511361	G	C	ENST00000538714	R1005T	NM_001143821.2	CCDS44840.2	PLEKHA5	n	1	P
12_26564318	A	G	ENST00000381340	L2445S	NM_002223.2	CCDS41764.1	ITPR2	n	1	P
12_26810734	T	C	ENST00000381340	S700G	NM_002223.2	CCDS41764.1	ITPR2	n	1	P
12_26818880	C	T	ENST00000381340	R505H	NM_002223.2	CCDS41764.1	ITPR2	n	1	P
12_41967385	T	A	ENST00000402685	M935K	NM_001164595.1	CCDS53777.1	PDZRN4	n	1	P
12_49086872	G	A	ENST00000261900	R709W	NM_001240.3	CCDS8766.1	CCNT1	n	1	P
12_49088210	C	A	ENST00000261900	A263S	NM_001240.3	CCDS8766.1	CCNT1	n	1	P
12_52308279	G	A	ENST00000388922	V228I	NM_000020.2,NM_001077401.1	CCDS31804.1	ACVRL1	n	1	P
12_53431298	T	A	ENST00000262056	L471Q	NM_001417.4	CCDS41788.1	EIF4B	n	1	P
12_56088291	T	C	ENST00000553804	I769V	NM_001144996.1	CCDS55832.1	ITGA7	n	1	P
12_56487322	C	T	ENST00000267101	R490C	NM_001982.3	CCDS31833.1	ERBB3	n	1	P
12_57500533	C	T	ENST00000454075	V141I	NM_003153.4,NM_001178078.1,NM_001178079.1	CCDS8931.1	STAT6	n	1	P
12_57590007	C	T	ENST00000243077	R2947C	NM_002332.2	CCDS8932.1	LRP1	n	1	P
12_57864115	G	A	ENST00000228682	R531H	NM_005269.2	CCDS8940.1	GLI1	n	1	P
12_68551787	T	A	ENST00000229135	K91M	NM_000619.2	CCDS8980.1	IFNG	n	1	P
12_68551986	C	A	ENST00000229135	L56F	NM_000619.2	CCDS8980.1	IFNG	n	1	P
12_78400832	T	G	ENST00000536525	L505W	NM_014903.4	CCDS41815.1	NAV3	n	1	P
12_78598791	T	G	ENST00000536525	L2282R	NM_014903.4	CCDS41815.1	NAV3	n	1	P
12_89744640	G	A	ENST00000279488	P188L	NM_001946.2	CCDS9033.1	DUSP6	n	1	P
13_110434483	G	C	ENST00000375856	C1306W	NM_003749.2	CCDS9510.1	IRS2	n	1	P
13_111367955	C	A	ENST00000375774	N55K	NM_005537.3	CCDS9517.1	ING1	n	1	P
13_111870148	G	C	ENST00000375741	E218D	NM_001113511.1	CCDS45068.1	ARHGEF7	n	1	P
13_21557570	G	A	ENST00000542899	R759W	NM_014572.2	CCDS9294.1	LATS2	n	1	P
13_23904976	T	C	ENST00000382292	I4347V	NM_014363.4	CCDS9300.2	SACS	n	1	P
13_23910867	C	T	ENST00000382292	R2383H	NM_014363.4	CCDS9300.2	SACS	n	1	P
13_23911313	A	T	ENST00000382292	F2234L	NM_014363.4	CCDS9300.2	SACS	n	1	P
13_29012444	G	A	ENST00000539099	P143S	NM_001160031.1	CCDS53861.1	FLT1	n	1	P
13_49084892	C	T	ENST00000344532	A267T	NM_001268.2	CCDS9411.1	RCBTB2	n	1	P
13_49281351	G	A	ENST00000282018	S133N	NM_020377.2	CCDS9412.1	CYSLTR2	n	1	P
13_52676410	G	C	ENST00000355568	Q210E	NM_199289.1	CCDS31979.1	NEK5	n	1	P
13_52682530	G	A	ENST00000355568	L160F	NM_199289.1	CCDS31979.1	NEK5	n	1	P
14_103434682	C	T	ENST00000361246	E752K	NM_006035.3	CCDS9978.1	CDC42BPB	n	1	P
14_103918279	C	T	ENST00000429436	T124I	NM_001128918.1	CCDS45165.1	MARK3	n	1	P
14_103969253	A	C	ENST00000429436	K651Q	NM_001128918.1	CCDS45165.1	MARK3	n	1	P
14_103969518	C	G	ENST00000429436	A739G	NM_001128918.1	CCDS45165.1	MARK3	n	1	P
14_22134005	C	G	ENST00000408935	L237V	NM_001001912.1	CCDS41916.1	OR4E2	n	1	P
14_22134015	G	C	ENST00000408935	C240S	NM_001001912.1	CCDS41916.1	OR4E2	n	1	P
14_24885117	C	T	ENST00000382554	L1388F	NM_025081.2	CCDS45090.1	NYNRIN	n	1	P
14_24885160	G	A	ENST00000382554	G1402E	NM_025081.2	CCDS45090.1	NYNRIN	n	1	P
14_24885426	A	C	ENST00000382554	I1491L	NM_025081.2	CCDS45090.1	NYNRIN	n	1	P
14_33004851	A	G	ENST00000280979	N139S	NM_004274.4	CCDS9644.1	AKAP6	n	1	P
14_33291746	A	G	ENST00000280979	D1576G	NM_004274.4	CCDS9644.1	AKAP6	n	1	P
14_44974932	G	A	ENST00000340446	T420I	NM_032135.3	CCDS9679.1	FSCB	n	1	P
14_45623172	T	C	ENST00000267430	L367S	NM_020937.2	CCDS32070.1	FANCM	n	1	P
14_45644706	A	G	ENST00000267430	I917V	NM_020937.2	CCDS32070.1	FANCM	n	1	P
14_45658156	G	A	ENST00000267430	R1644Q	NM_020937.2	CCDS32070.1	FANCM	n	1	P
14_55411081	C	T	ENST00000360586	R1053Q	NM_007086.3	CCDS9721.1	WDHD1	n	1	P
14_61180396	G	C	ENST00000216513	A692G	NM_017420.4	CCDS9749.2	SIX4	n	1	P
14_61180558	G	A	ENST00000216513	A638V	NM_017420.4	CCDS9749.2	SIX4	n	1	P
14_62204819	G	T	ENST00000337138	D422Y	NM_001530.3	CCDS9753.1	HIF1A	n	1	P
14_71267623	A	C	ENST00000555993	L194R	NM_033141.2	CCDS32112.1	MAP3K9	n	1	P
14_75567725	C	T	ENST00000238616	G658S	NM_033116.4	CCDS9839.1	NEK9	n	1	P
14_75747512	G	C	ENST00000303562	K176N	NM_005252.3	CCDS9841.1	FOS	n	1	P
14_76432038	T	C	ENST00000238682	E216G	NM_003239.2	CCDS9846.1	TGFB3	n	1	P
14_76447046	T	G	ENST00000238682	H64P	NM_003239.2	CCDS9846.1	TGFB3	n	1	P
14_91360875	C	T	ENST00000261991	R509H	NM_004755.2	CCDS9893.1	RPS6KA5	n	1	P
15_24921847	C	T	ENST00000329468	A278V	NM_018958.2	CCDS10015.1	C15orf2	n	1	P
15_28412913	A	G	ENST00000261609	S3492P	NM_004667.4	CCDS10021.1	HERC2	n	1	P
15_28475625	G	A	ENST00000261609	T1566M	NM_004667.4	CCDS10021.1	HERC2	n	1	P
15_28478861	C	T	ENST00000261609	E1434K	NM_004667.4	CCDS10021.1	HERC2	n	1	P
15_28511017	C	A	ENST00000261609	A568S	NM_004667.4	CCDS10021.1	HERC2	n	1	P
15_40558068	C	T	ENST00000560346	P77L	NM_020168.4,NM_001128628.1,NM_001128629.1	CCDS10054.1	PAK6	n	1	P
15_40582983	G	A	ENST00000260402	A1031V	NM_004573.2	CCDS42020.1	PLCB2	n	1	P
15_40916632	T	A	ENST00000346991	D1416E	NM_170589.3	CCDS42023.1	CASC5	n	1	P
15_40917273	A	C	ENST00000346991	E1630A	NM_170589.3	CCDS42023.1	CASC5	n	1	P
15_41228746	G	A	ENST00000249749	V521M	NM_019074.3	CCDS45232.1	DLL4	n	1	P
15_41961113	T	G	ENST00000219905	I7M	NM_001164273.1	CCDS55959.1	MGA	n	1	P
15_41962080	C	G	ENST00000219905	R330G	NM_001164273.1	CCDS55959.1	MGA	n	1	P
15_41989198	C	T	ENST00000219905	L664F	NM_001164273.1	CCDS55959.1	MGA	n	1	P
15_42113822	C	G	ENST00000456763	S926C	NM_001128608.1	CCDS45239.1	MAPKBP1	n	1	P
15_42116128	G	A	ENST00000456763	S1367N	NM_001128608.1	CCDS45239.1	MAPKBP1	n	1	P
15_43748804	C	G	ENST00000382044	E668Q	NM_001141980.1	CCDS45250.1	TP53BP1	n	1	P
15_43771703	G	A	ENST00000382044	S227F	NM_001141980.1	CCDS45250.1	TP53BP1	n	1	P
15_54305612	G	A	ENST00000260323	R171H	NM_001080534.1	CCDS45264.1	UNC13C	n	1	P
15_64218245	A	C	ENST00000457488	L236R	NM_014326.3	CCDS10188.1	DAPK2	n	1	P
15_64221766	C	T	ENST00000457488	V215I	NM_014326.3	CCDS10188.1	DAPK2	n	1	P
15_75975014	G	C	ENST00000308508	R1573G	NM_001897.4	CCDS10284.1	CSPG4	n	1	P
15_75980291	T	C	ENST00000308508	T1039A	NM_001897.4	CCDS10284.1	CSPG4	n	1	P
15_75981371	T	C	ENST00000308508	M679V	NM_001897.4	CCDS10284.1	CSPG4	n	1	P
15_75982454	G	C	ENST00000308508	P318A	NM_001897.4	CCDS10284.1	CSPG4	n	1	P
15_75982957	C	T	ENST00000308508	G150D	NM_001897.4	CCDS10284.1	CSPG4	n	1	P
15_84651796	G	A	ENST00000286744	R1139Q	NM_207517.2	CCDS10326.1	ADAMTSL3	n	1	P
15_85366575	G	A	ENST00000258888	R255Q	NM_020778.4	CCDS10333.1	ALPK3	n	1	P
15_91419548	C	T	ENST00000268171	R81C	NM_002569.2	CCDS10364.1	FURIN	n	1	P
15_99456418	G	A	ENST00000268035	V579I	NM_000875.3	CCDS10378.1	IGF1R	n	1	P
16_18879528	G	A	ENST00000446231	T1060I	NM_015092.4	CCDS45430.1	SMG1	n	1	P
16_22278068	G	T	ENST00000263026	E545D	NM_013302.3	CCDS10604.1	EEF2K	n	1	P
16_2345696	G	A	ENST00000301732	P770L	NM_001089.2	CCDS10466.1	ABCA3	n	1	P
16_29998831	G	C	ENST00000308893	G1080R	NM_016151.3	CCDS10663.1	TAOK2	n	1	P
16_46781795	G	A	ENST00000394809	A104V	NM_182493.2	CCDS10723.2	MYLK3	n	1	P
16_52473646	G	T	ENST00000219746	P408T	NM_001080430.2	CCDS54009.1	TOX3	n	1	P
16_52484360	C	A	ENST00000219746	M169I	NM_001080430.2	CCDS54009.1	TOX3	n	1	P
16_52497869	G	A	ENST00000219746	L129F	NM_001080430.2	CCDS54009.1	TOX3	n	1	P
16_53513808	G	A	ENST00000262133	S929N	NM_005611.3	CCDS10748.1	RBL2	n	1	P
16_74729601	C	T	ENST00000308807	E19K	NM_152649.2	CCDS32487.1	MLKL	n	1	P
16_75276592	A	C	ENST00000418647	F183V	NM_001170714.1	CCDS54040.1	BCAR1	n	1	P
17_10404653	C	T	ENST00000226207	R1171Q	NM_005963.3	CCDS11155.1	MYH1	n	1	P
17_10404774	C	T	ENST00000226207	A1131T	NM_005963.3	CCDS11155.1	MYH1	n	1	P
17_26940607	G	A	ENST00000301037	R59W	NM_001174103.1	CCDS54100.1	SGK494	n	1	P
17_27064863	G	A	ENST00000268766	A306T	NM_178170.2	CCDS32597.1	NEK8	n	1	P
17_35482686	A	G	ENST00000353139	F1992L	NM_198834.1	CCDS42302.1	ACACA	n	1	P
17_35512670	A	C	ENST00000353139	D1794E	NM_198834.1	CCDS42302.1	ACACA	n	1	P
17_37817129	G	A	ENST00000336308	V341M	NM_006804.3	CCDS11341.1	STARD3	n	1	P
17_38172816	G	A	ENST00000225474	E131K	NM_000759.3	CCDS11357.1	CSF3	n	1	P
17_40934908	G	A	ENST00000246914	V251M	NM_032387.4	CCDS11439.1	WNK4	n	1	P
17_61735224	T	A	ENST00000361357	M144K	NM_203351.1	CCDS32701.1	MAP3K3	n	1	P
17_62121452	T	C	ENST00000433197	T944A	NM_001433.3	CCDS45762.1	ERN1	n	1	P
17_74395936	G	A	ENST00000319380	R408W	NM_022066.3	CCDS32742.1	UBE2O	n	1	P
17_76354917	T	C	ENST00000330871	Q87R	NM_003955.3	CCDS11756.1	SOCS3	n	1	P
17_78180841	G	A	ENST00000344227	V922I	NM_024110.3	CCDS11768.1	CARD14	n	1	P
17_78896551	G	A	ENST00000306801	V850I	NM_020761.2	CCDS11773.1	RPTOR	n	1	P
18_18533582	G	C	ENST00000399799	Q1340E	NM_005406.2	CCDS11870.2	ROCK1	n	1	P
18_18549165	T	C	ENST00000399799	E942G	NM_005406.2	CCDS11870.2	ROCK1	n	1	P
18_25582998	C	G	ENST00000269141	G328A	NM_001792.3	CCDS11891.1	CDH2	n	1	P
18_6950965	G	C	ENST00000389658	S2738W	NM_005559.3	CCDS32787.1	LAMA1	n	1	P
18_6959445	A	G	ENST00000389658	V2558A	NM_005559.3	CCDS32787.1	LAMA1	n	1	P
18_6965341	G	A	ENST00000389658	R2381C	NM_005559.3	CCDS32787.1	LAMA1	n	1	P
18_6966273	A	C	ENST00000389658	F2308C	NM_005559.3	CCDS32787.1	LAMA1	n	1	P
18_9522418	A	G	ENST00000383432	I322V	NM_006788.3	CCDS11845.1	RALBP1	n	1	P
19_11505146	C	T	ENST00000393423	A695T	NM_001161616.1	CCDS54221.1	RGL3	n	1	P
19_12985451	C	G	ENST00000251472	P1494A	NM_014975.2	CCDS32921.1	MAST1	n	1	P
19_14561250	C	T	ENST00000342216	A250V	NM_213560.1	CCDS42514.1	PKN1	n	1	P
19_14580776	G	A	ENST00000342216	A763T	NM_213560.1	CCDS42514.1	PKN1	n	1	P
19_15284976	G	C	ENST00000263388	L1547V	NM_000435.2	CCDS12326.1	NOTCH3	n	1	P
19_17013645	G	A	ENST00000291440	P1547L	NM_015692.2	CCDS42519.1	CPAMD8	n	1	P
19_17014640	C	T	ENST00000291440	A1474T	NM_015692.2	CCDS42519.1	CPAMD8	n	1	P
19_17108094	C	T	ENST00000291440	V355I	NM_015692.2	CCDS42519.1	CPAMD8	n	1	P
19_2431625	G	A	ENST00000325327	S561L	NM_032737.2	CCDS12090.1	LMNB2	n	1	P
19_2435150	C	T	ENST00000325327	R215Q	NM_032737.2	CCDS12090.1	LMNB2	n	1	P
19_3641779	C	G	ENST00000335312	D571H	NM_012398.2	CCDS32872.1	PIP5K1C	n	1	P
19_40320606	T	C	ENST00000323039	K145R	NM_004714.1	CCDS12543.1	DYRK1B	n	1	P
19_48197801	G	A	ENST00000396720	D905N	NM_015711.3	CCDS46134.1	GLTSCR1	n	1	P
19_56047439	G	A	ENST00000413299	R75C	NM_001101401.2	CCDS42631.1	SBK2	n	1	P
1_10521569	C	T	ENST00000377038	R325Q	NM_004401.2	CCDS118.1	DFFA	n	1	P
1_12198362	C	A	ENST00000263932	T471N	NM_001243.3	CCDS144.1	TNFRSF8	n	1	P
1_149902342	C	T	ENST00000439741	R521H	NM_001145862.1	CCDS53360.1	MTMR11	n	1	P
1_150484844	A	T	ENST00000369049	D394V	NM_001202858.1	CCDS55632.1	ECM1	n	1	P
1_151205076	G	T	ENST00000368888	S179I	NM_001135638.1	CCDS44219.1	PIP5K1A	n	1	P
1_151535062	C	T	ENST00000368849	A46V	NM_020127.2	CCDS1000.1	TUFT1	n	1	P
1_153665858	C	T	ENST00000368680	L1052F	NM_000906.3	CCDS1051.1	NPR1	n	1	P
1_154942700	G	T	ENST00000448116	D101E	NM_001130040.1	CCDS44233.1	SHC1	n	1	P
1_154942990	G	A	ENST00000448116	P5S	NM_001130040.1	CCDS44233.1	SHC1	n	1	P
1_156812956	G	C	ENST00000368195	S989C	NM_014215.2	CCDS1160.1	INSRR	n	1	P
1_16263841	C	T	ENST00000375759	L3404F	NM_015001.2	CCDS164.1	SPEN	n	1	P
1_16475037	G	A	ENST00000358432	A220V	NM_004431.3	CCDS169.1	EPHA2	n	1	P
1_175049503	C	A	ENST00000239462	T330N	NM_022093.1	CCDS30943.1	TNN	n	1	P
1_183849757	G	A	ENST00000304685	A180T	NM_015149.3	CCDS1359.1	RGL1	n	1	P
1_198691579	C	A	ENST00000442510	P563H	NM_002838.3	CCDS1397.1	PTPRC	n	1	P
1_198701429	A	T	ENST00000442510	S657C	NM_002838.3	CCDS1397.1	PTPRC	n	1	P
1_205549933	G	A	ENST00000367147	G192S	NM_181644.4	CCDS1455.1	MFSD4	n	1	P
1_213414750	G	A	ENST00000366960	S644N	NM_012424.3	CCDS1513.1	RPS6KC1	n	1	P
1_22902834	G	A	ENST00000166244	R95Q	NM_020526.3	CCDS225.1	EPHA8	n	1	P
1_22915627	G	A	ENST00000166244	V415I	NM_020526.3	CCDS225.1	EPHA8	n	1	P
1_22923859	C	A	ENST00000166244	P607H	NM_020526.3	CCDS225.1	EPHA8	n	1	P
1_229586280	T	C	ENST00000261396	I1058V	NM_018230.2	CCDS1579.1	NUP133	n	1	P
1_229601256	T	C	ENST00000261396	Q737R	NM_018230.2	CCDS1579.1	NUP133	n	1	P
1_229623359	G	A	ENST00000261396	S399F	NM_018230.2	CCDS1579.1	NUP133	n	1	P
1_229637754	T	C	ENST00000261396	I133V	NM_018230.2	CCDS1579.1	NUP133	n	1	P
1_23222908	C	T	ENST00000374632	R569W	NM_004442.6	CCDS230.1	EPHB2	n	1	P
1_233507826	A	G	ENST00000366624	D532G	NM_032435.2	CCDS1598.1	KIAA1804	n	1	P
1_248262825	G	C	ENST00000358120	V50L	NM_175911.2	CCDS1637.1	OR2L13	n	1	P
1_26887320	C	A	ENST00000531382	T449N	NM_001006665.1	CCDS30649.1	RPS6KA1	n	1	P
1_27684750	G	A	ENST00000357582	P946L	NM_004672.3	CCDS299.1	MAP3K6	n	1	P
1_27688255	A	C	ENST00000357582	F507V	NM_004672.3	CCDS299.1	MAP3K6	n	1	P
1_40435222	G	C	ENST00000372809	E538D	NM_001136493.1	CCDS44118.1	MFSD2A	n	1	P
1_45268667	G	A	ENST00000372201	D264N	NM_004073.2	CCDS515.1	PLK3	n	1	P
1_47767409	C	T	ENST00000371877	V93I	NM_001048166.1	CCDS41329.1	STIL	n	1	P
1_6181605	C	A	ENST00000262450	M1576I	NM_015557.2	CCDS57.1	CHD5	n	1	P
1_68603574	C	T	ENST00000354777	V467M	NM_001002292.3	CCDS30750.1	WLS	n	1	P
1_75009607	A	G	ENST00000370891	M918V	NM_001112808.2	CCDS44161.1	TNNI3K	n	1	P
1_92442768	G	A	ENST00000370389	V190I	NM_001242810.1	CCDS55616.1	BRDT	n	1	P
1_92470097	A	G	ENST00000370389	K766E	NM_001242810.1	CCDS55616.1	BRDT	n	1	P
1_98293722	C	T	ENST00000370192	D61N	NM_000110.3	CCDS30777.1	DPYD	n	1	P
20_30064382	G	A	ENST00000201979	R45Q	NM_014012.4	CCDS13181.1	REM1	n	1	P
20_35724244	G	T	ENST00000373664	L30M	NM_002895.2	CCDS13289.1	RBL1	n	1	P
20_41385177	C	T	ENST00000373187	V262I	NM_007050.5	CCDS42874.1	PTPRT	n	1	P
20_42343777	A	G	ENST00000217026	T610A	NM_002466.2	CCDS13322.1	MYBL2	n	1	P
20_43625874	A	G	ENST00000372806	N253S	NM_006282.2	CCDS13341.1	STK4	n	1	P
20_46291906	T	G	ENST00000467815	M760L	NM_198596.2	CCDS13409.2	SULF2	n	1	P
20_52192463	A	G	ENST00000302342	M947T	NM_006526.2	CCDS13443.1	ZNF217	n	1	P
20_52789956	C	T	ENST00000216862	A55T	NM_000782.4	CCDS33491.1	CYP24A1	n	1	P
20_61291861	C	T	ENST00000370507	L329F	NM_016354.3	CCDS13501.1	SLCO4A1	n	1	P
20_61391378	A	G	ENST00000370501	Y339C	NM_002531.2	CCDS13502.1	NTSR1	n	1	P
20_62161440	G	A	ENST00000217185	P387S	NM_005975.2	CCDS13524.1	PTK6	n	1	P
20_62839834	A	G	ENST00000328439	S429G	NM_004535.2	CCDS13558.1	MYT1	n	1	P
21_31015249	G	A	ENST00000399907	A332V	NM_000830.3	CCDS42913.1	GRIK1	n	1	P
21_32639197	C	T	ENST00000286827	R31H	NM_003253.2	CCDS13609.1	TIAM1	n	1	P
21_43161551	G	A	ENST00000332512	T601M	NM_020639.2	CCDS13675.1	RIPK4	n	1	P
21_46930092	G	A	ENST00000355480	A1384T	NM_030582.3	CCDS42972.1	COL18A1	n	1	P
21_47655244	T	C	ENST00000291688	R1961G	NM_003906.3	CCDS13734.1	MCM3AP	n	1	P
21_47666239	A	T	ENST00000291688	D1543E	NM_003906.3	CCDS13734.1	MCM3AP	n	1	P
21_47666775	C	A	ENST00000291688	G1439V	NM_003906.3	CCDS13734.1	MCM3AP	n	1	P
22_21330800	G	A	ENST00000440238	V335M	NM_144704.2	CCDS13786.1	AIFM3	n	1	P
22_22893420	T	G	ENST00000398743	E38A	NM_006115.3,NM_206953.1,NM_206956.1,NM_206955.1,NM_206954.1	CCDS13801.1	PRAME	n	1	P
22_22893454	C	T	ENST00000398743	V27M	NM_006115.3,NM_206953.1,NM_206956.1,NM_206955.1,NM_206954.1	CCDS13801.1	PRAME	n	1	P
22_24040435	G	A	ENST00000290691	V433M	NM_153615.1	CCDS13811.1	RGL4	n	1	P
22_26222435	C	A	ENST00000335473	L919I	NM_032608.5	CCDS54507.1	MYO18B	n	1	P
22_31673067	T	C	ENST00000340552	S668P	NM_001031801.1	CCDS33637.1	LIMK2	n	1	P
22_39813741	C	T	ENST00000216160	P146L	NM_006116.2	CCDS13993.1	TAB1	n	1	P
22_43523740	G	A	ENST00000216115	E67K	NM_001197.4	CCDS14044.1	BIK	n	1	P
2_10263533	C	G	ENST00000360566	P125R	NM_001165931.1	CCDS54334.1	RRM2	n	1	P
2_111423915	A	T	ENST00000302759	D294E	NM_004336.3	CCDS33273.1	BUB1	n	1	P
2_111551725	G	A	ENST00000439055	E107K	NM_001142807.1	CCDS46389.1	ACOXL	n	1	P
2_111789258	G	A	ENST00000439055	V446M	NM_001142807.1	CCDS46389.1	ACOXL	n	1	P
2_112779868	A	G	ENST00000295408	T795A	NM_006343.2	CCDS2094.1	MERTK	n	1	P
2_113591059	C	T	ENST00000263341	A65T	NM_000576.2	CCDS2102.1	IL1B	n	1	P
2_121747544	A	G	ENST00000452319	M1352V	NM_005270.4	CCDS33283.1	GLI2	n	1	P
2_135743503	A	G	ENST00000375845	L980P	NM_025052.3	CCDS2176.2	YSK4	n	1	P
2_135745304	A	G	ENST00000375845	Y380H	NM_025052.3	CCDS2176.2	YSK4	n	1	P
2_141032021	T	A	ENST00000389484	N4372Y	NM_018557.2	CCDS2182.1	LRP1B	n	1	P
2_141113994	G	A	ENST00000389484	A3816V	NM_018557.2	CCDS2182.1	LRP1B	n	1	P
2_141116420	C	T	ENST00000389484	G3743S	NM_018557.2	CCDS2182.1	LRP1B	n	1	P
2_141232758	C	T	ENST00000389484	D3192N	NM_018557.2	CCDS2182.1	LRP1B	n	1	P
2_141232841	T	C	ENST00000389484	N3164S	NM_018557.2	CCDS2182.1	LRP1B	n	1	P
2_141571247	C	G	ENST00000389484	A1780P	NM_018557.2	CCDS2182.1	LRP1B	n	1	P
2_141680666	C	T	ENST00000389484	D1063N	NM_018557.2	CCDS2182.1	LRP1B	n	1	P
2_152276741	G	A	ENST00000444746	A181T	NM_018151.4	CCDS2194.1	RIF1	n	1	P
2_160983075	C	A	ENST00000409872	R566S	NM_000888.3	CCDS2212.1	ITGB6	n	1	P
2_1647242	C	A	ENST00000252804	V1284L	NM_012293.1	CCDS46221.1	PXDN	n	1	P
2_1652938	C	T	ENST00000252804	G872R	NM_012293.1	CCDS46221.1	PXDN	n	1	P
2_170030506	C	T	ENST00000263816	R3646H	NM_004525.2	CCDS2232.1	LRP2	n	1	P
2_170063721	A	T	ENST00000263816	L2170Q	NM_004525.2	CCDS2232.1	LRP2	n	1	P
2_170139451	C	T	ENST00000263816	R368H	NM_004525.2	CCDS2232.1	LRP2	n	1	P
2_170147414	C	T	ENST00000263816	G288E	NM_004525.2	CCDS2232.1	LRP2	n	1	P
2_171225775	C	G	ENST00000408978	L287V	NM_138995.4	CCDS42773.1	MYO3B	n	1	P
2_171243620	A	T	ENST00000408978	N460I	NM_138995.4	CCDS42773.1	MYO3B	n	1	P
2_171323139	C	T	ENST00000408978	R978C	NM_138995.4	CCDS42773.1	MYO3B	n	1	P
2_174074470	T	C	ENST00000409176	F253S	NM_016653.2	CCDS42777.1	ZAK	n	1	P
2_174074490	C	G	ENST00000409176	L260V	NM_016653.2	CCDS42777.1	ZAK	n	1	P
2_176983808	T	C	ENST00000249501	L291P	NM_002148.3	CCDS2266.1	HOXD10	n	1	P
2_187455132	C	T	ENST00000261023	L23F	NM_002210.3	CCDS2292.1	ITGAV	n	1	P
2_19553160	C	T	ENST00000272223	R136H	NM_145260.2	CCDS1694.1	OSR1	n	1	P
2_202590107	C	T	ENST00000264276	G1107R	NM_020919.3	CCDS42800.1	ALS2	n	1	P
2_209212735	G	A	ENST00000264380	V1788I	NM_015040.3	CCDS2382.1	PIKFYVE	n	1	P
2_216283976	T	C	ENST00000354785	Q603R	NM_212482.1	CCDS42814.1	FN1	n	1	P
2_216284000	C	A	ENST00000354785	G595V	NM_212482.1	CCDS42814.1	FN1	n	1	P
2_216284003	A	G	ENST00000354785	I594T	NM_212482.1	CCDS42814.1	FN1	n	1	P
2_219545355	G	A	ENST00000295709	R389Q	NM_015690.4	CCDS2421.1	STK36	n	1	P
2_220347956	C	A	ENST00000312358	S1924Y	NM_005876.4	CCDS42824.1	SPEG	n	1	P
2_27460273	C	T	ENST00000264705	R1475W	NM_004341.3	CCDS1742.1	CAD	n	1	P
2_27460981	G	A	ENST00000264705	V1596M	NM_004341.3	CCDS1742.1	CAD	n	1	P
2_27461368	T	C	ENST00000264705	F1644L	NM_004341.3	CCDS1742.1	CAD	n	1	P
2_27462337	C	A	ENST00000264705	Q1798K	NM_004341.3	CCDS1742.1	CAD	n	1	P
2_32689697	A	G	ENST00000421745	I1688V	NM_016252.3	CCDS33175.2	BIRC6	n	1	P
2_32740223	A	G	ENST00000421745	M3579V	NM_016252.3	CCDS33175.2	BIRC6	n	1	P
2_37513340	C	T	ENST00000234179	R297H	NM_005813.3	CCDS1789.1	PRKD3	n	1	P
2_5833115	A	C	ENST00000322002	K88Q	NM_003108.3	CCDS1654.1	SOX11	n	1	P
2_58456962	C	G	ENST00000402135	R68P	NM_001114636.1	CCDS46294.1	FANCL	n	1	P
3_10280481	C	T	ENST00000256458	T508M	NM_001570.3	CCDS33697.1	IRAK2	n	1	P
3_123376230	C	T	ENST00000360304	R1344Q	NM_053025.3	CCDS46896.1	MYLK	n	1	P
3_123383039	C	T	ENST00000360304	A1300T	NM_053025.3	CCDS46896.1	MYLK	n	1	P
3_123451856	C	T	ENST00000360304	G468D	NM_053025.3	CCDS46896.1	MYLK	n	1	P
3_124160883	G	A	ENST00000240874	R1095Q	NM_003947.4	CCDS3027.1	KALRN	n	1	P
3_124376588	C	A	ENST00000291478	L294M	NM_007064.3	CCDS3028.1	KALRN	n	1	P
3_133336041	A	T	ENST00000260810	L1241H	NM_007027.3	CCDS46919.1	TOPBP1	n	1	P
3_138374293	C	T	ENST00000477593	E1051K	NM_006219.2	CCDS3104.1	PIK3CB	n	1	P
3_138423323	C	T	ENST00000477593	A515T	NM_006219.2	CCDS3104.1	PIK3CB	n	1	P
3_138461564	G	A	ENST00000477593	R153C	NM_006219.2	CCDS3104.1	PIK3CB	n	1	P
3_140401335	G	A	ENST00000286349	D125N	NM_152616.4	CCDS3113.1	TRIM42	n	1	P
3_140407016	C	T	ENST00000286349	R498C	NM_152616.4	CCDS3113.1	TRIM42	n	1	P
3_1414075	A	C	ENST00000446702	I529L	NM_014461.2	CCDS2557.1	CNTN6	n	1	P
3_142272691	G	T	ENST00000350721	D836E	NM_001184.3	CCDS3124.1	ATR	n	1	P
3_1427364	A	G	ENST00000446702	T863A	NM_014461.2	CCDS2557.1	CNTN6	n	1	P
3_168834411	T	C	ENST00000264674	T294A	NM_001105077.3	CCDS54670.1	MECOM	n	1	P
3_169953080	G	A	ENST00000295797	R55Q	NM_002740.5	CCDS3212.2	PRKCI	n	1	P
3_171452701	C	T	ENST00000351298	R165H	NM_002662.4	CCDS3216.1	PLD1	n	1	P
3_184039102	C	G	ENST00000342981	R244G	NM_182917.4	CCDS54688.1	EIF4G1	n	1	P
3_184043283	C	T	ENST00000342981	R994C	NM_182917.4	CCDS54688.1	EIF4G1	n	1	P
3_184295757	G	A	ENST00000330394	V571M	NM_004443.3	CCDS3268.1	EPHB3	n	1	P
3_191107358	C	T	ENST00000392456	R466W	NM_178335.2	CCDS33912.1	CCDC50	n	1	P
3_193080417	T	G	ENST00000342358	M132L	NM_198505.2	CCDS33914.1	ATP13A5	n	1	P
3_36779865	C	T	ENST00000416516	G96R	NM_033403.1	CCDS43064.1	DCLK3	n	1	P
3_424158	G	T	ENST00000256509	E660D	NM_006614.3	CCDS2556.1	CHL1	n	1	P
3_431012	G	T	ENST00000256509	E775D	NM_006614.3	CCDS2556.1	CHL1	n	1	P
3_4741568	G	A	ENST00000443694	M1478I	NM_001168272.1	CCDS54551.1	ITPR1	n	1	P
3_4808245	A	G	ENST00000302640	K1844R	NM_001168272.1	CCDS54551.1	ITPR1	n	1	P
3_49896951	G	A	ENST00000477224	P436S	NM_024046.3	CCDS33762.1	CAMKV	n	1	P
3_49924777	C	T	ENST00000296474	R1389Q	NM_002447.2	CCDS2807.1	MST1R	n	1	P
3_50379257	G	A	ENST00000231749	R369W	NM_015896.2	CCDS2825.1	ZMYND10	n	1	P
3_52257156	C	A	ENST00000360658	M392I	NM_017442.3	CCDS2848.1	TLR9	n	1	P
3_52269066	T	G	ENST00000305533	I28L	NM_007284.3	CCDS2849.1	TWF2	n	1	P
3_52786330	T	C	ENST00000233027	Q329R	NM_003157.4	CCDS2863.1	NEK4	n	1	P
3_52794915	G	C	ENST00000233027	Q287E	NM_003157.4	CCDS2863.1	NEK4	n	1	P
3_53215520	G	A	ENST00000330452	G146E	NM_006254.3,NM_212539.1	CCDS2870.1	PRKCD	n	1	P
3_58109102	G	A	ENST00000490882	V1137M	NM_001164317.1	CCDS54599.1	FLNB	n	1	P
3_58355183	A	C	ENST00000356151	D60A	NM_017771.3	CCDS2889.1	PXK	n	1	P
3_77651458	T	G	ENST00000487694	S1000R	NM_001128929.2	CCDS54609.1	ROBO2	n	1	P
3_77651475	A	G	ENST00000487694	Q1006R	NM_001128929.2	CCDS54609.1	ROBO2	n	1	P
3_89259263	G	A	ENST00000336596	R136Q	NM_005233.5	CCDS2922.1	EPHA3	n	1	P
3_96706208	G	C	ENST00000389672	R162T	NM_001080448.2	CCDS46876.1	EPHA6	n	1	P
3_97439165	T	G	ENST00000389672	S949A	NM_001080448.2	CCDS46876.1	EPHA6	n	1	P
4_110685820	C	T	ENST00000394634	G119R	NM_000204.3	CCDS34049.1	CFI	n	1	P
4_122743602	C	G	ENST00000274026	R138T	NM_001237.3	CCDS3723.1	CCNA2	n	1	P
4_128814746	A	G	ENST00000270861	I801V	NM_014264.4	CCDS3735.1	PLK4	n	1	P
4_144387353	C	T	ENST00000262995	S664F	NM_207123.2	CCDS3760.1	GAB1	n	1	P
4_151141918	A	C	ENST00000302176	I391L	NM_001040261.4	CCDS47142.2	DCLK2	n	1	P
4_160244671	G	T	ENST00000264431	A190S	NM_014247.2	CCDS43277.1	RAPGEF2	n	1	P
4_160253162	A	G	ENST00000264431	I461V	NM_014247.2	CCDS43277.1	RAPGEF2	n	1	P
4_185552924	T	A	ENST00000523916	I160F	NM_004346.3,NM_032991.2	CCDS3836.1	CASP3	n	1	P
4_187000165	T	A	ENST00000296795	S205T	NM_003265.2	CCDS3846.1	TLR3	n	1	P
4_26431659	T	A	ENST00000342295	V356E	NM_005349.3	CCDS3437.1	RBPJ	n	1	P
4_40104561	A	G	ENST00000261435	M366V	NM_018177.4	CCDS3457.1	N4BP2	n	1	P
4_40127852	A	G	ENST00000261435	M1477V	NM_018177.4	CCDS3457.1	N4BP2	n	1	P
4_66467814	T	C	ENST00000273854	N152S	NM_004439.5	CCDS3513.1	EPHA5	n	1	P
4_76523370	A	G	ENST00000429927	V304A	NM_003948.3	CCDS3570.1	CDKL2	n	1	P
4_79808400	A	G	ENST00000335016	E675G	NM_198892.1	CCDS47083.1	BMP2K	n	1	P
4_82056416	C	T	ENST00000395578	V557I	NM_006259.1	CCDS3589.1	PRKG2	n	1	P
4_82096035	C	T	ENST00000395578	M180I	NM_006259.1	CCDS3589.1	PRKG2	n	1	P
4_843498	G	A	ENST00000314167	S1300L	NM_005255.2	CCDS3340.1	GAK	n	1	P
4_87022294	G	T	ENST00000359221	A214E	NM_138982.2	CCDS34026.1	MAPK10	n	1	P
4_870321	G	A	ENST00000314167	A684V	NM_005255.2	CCDS3340.1	GAK	n	1	P
4_88902704	C	A	ENST00000237623	D84E	NM_000582.2	CCDS3626.1	SPP1	n	1	P
5_1038376	C	T	ENST00000296849	P415L	NM_033120.2	CCDS3859.1	NKD2	n	1	P
5_108516536	G	A	ENST00000281092	V713M	NM_005246.2	CCDS4098.1	FER	n	1	P
5_114466317	G	A	ENST00000282369	R602C	NM_018700.3	CCDS4115.1	TRIM36	n	1	P
5_114598425	A	T	ENST00000419445	S42T	NM_005023.3	CCDS4116.1	PGGT1B	n	1	P
5_131927726	A	T	ENST00000265335	N598I	NM_005732.3	CCDS34233.1	RAD50	n	1	P
5_132425304	T	G	ENST00000304858	L432R	NM_002154.3	CCDS4166.1	HSPA4	n	1	P
5_133308502	C	T	ENST00000265333	G271D	NM_003374.2	CCDS4168.1	VDAC1	n	1	P
5_133642326	T	C	ENST00000265334	R478G	NM_001113575.1	CCDS47264.1	CDKL3	n	1	P
5_137621421	C	T	ENST00000513970	R461Q	NM_001790.3	CCDS4202.1	CDC25C	n	1	P
5_14270975	C	T	ENST00000344204	P67S	NM_007118.2	CCDS3883.1	TRIO	n	1	P
5_171615024	C	T	ENST00000176763	R8H	NM_005990.3	CCDS34290.1	STK10	n	1	P
5_176520542	C	T	ENST00000393637	P423S	NM_022963.2	CCDS4411.1	FGFR4	n	1	P
5_180053156	C	T	ENST00000261937	A405T	NM_182925.4	CCDS4457.1	FLT4	n	1	P
5_36153135	A	G	ENST00000274255	N91D	NM_005983.3	CCDS3916.1	SKP2	n	1	P
5_37008803	A	G	ENST00000282516	K1467E	NM_133433.3	CCDS3920.1	NIPBL	n	1	P
5_37024780	G	T	ENST00000282516	V1890L	NM_133433.3	CCDS3920.1	NIPBL	n	1	P
5_56178535	G	T	ENST00000399503	D1170Y	NM_005921.1	CCDS43318.1	MAP3K1	n	1	P
5_65892523	C	G	ENST00000403625	R14G	NM_001164664.1	CCDS54861.1	MAST4	n	1	P
6_10529178	G	A	ENST00000495262	A12T	NM_145649.4	CCDS34338.1	GCNT2	n	1	P
6_106968943	C	T	ENST00000369066	T879M	NM_001624.2	CCDS34506.1	AIM1	n	1	P
6_10784791	A	G	ENST00000354489	V444A	NM_001242385.1,NM_005906.4	CCDS4516.1	MAK	n	1	P
6_116289858	C	A	ENST00000368626	D171Y	NM_002031.2	CCDS5103.1	FRK	n	1	P
6_130761872	C	T	ENST00000392429	T102I	NM_052913.2	CCDS5140.1	TMEM200A	n	1	P
6_136944007	T	C	ENST00000359015	E710G	NM_005923.3	CCDS5179.1	MAP3K5	n	1	P
6_150001136	C	A	ENST00000253339	G823V	NM_004690.2	CCDS34551.1	LATS1	n	1	P
6_150005567	T	C	ENST00000253339	I220V	NM_004690.2	CCDS34551.1	LATS1	n	1	P
6_15496930	C	T	ENST00000341776	R492C	NM_004973.2	CCDS4533.1	JARID2	n	1	P
6_15520382	C	G	ENST00000341776	P1214R	NM_004973.2	CCDS4533.1	JARID2	n	1	P
6_161469887	A	C	ENST00000392142	N195H	NM_005922.2	CCDS34565.1	MAP3K4	n	1	P
6_161470677	C	T	ENST00000392142	T458M	NM_005922.2	CCDS34565.1	MAP3K4	n	1	P
6_170593078	C	T	ENST00000366756	R430H	NM_005618.3	CCDS5313.1	DLL1	n	1	P
6_170597327	G	A	ENST00000366756	P224S	NM_005618.3	CCDS5313.1	DLL1	n	1	P
6_17688776	T	A	ENST00000262077	N62I	NM_005124.2	CCDS4541.1	NUP153	n	1	P
6_31609962	T	A	ENST00000375964	E724D	NM_004639.3	CCDS47403.1	BAT3	n	1	P
6_31721101	A	G	ENST00000375703	H279R	NM_172165.3	CCDS34410.1	MSH5	n	1	P
6_35392268	G	A	ENST00000448077	A225T	NM_001171819.1	CCDS54994.1	PPARD	n	1	P
6_51612785	G	C	ENST00000371117	S3210C	NM_138694.3	CCDS4935.1	PKHD1	n	1	P
6_51712738	C	T	ENST00000371117	G2648S	NM_138694.3	CCDS4935.1	PKHD1	n	1	P
6_51887667	C	T	ENST00000371117	G1771D	NM_138694.3	CCDS4935.1	PKHD1	n	1	P
6_51890331	G	A	ENST00000371117	S1426L	NM_138694.3	CCDS4935.1	PKHD1	n	1	P
6_51910866	C	A	ENST00000371117	C843F	NM_138694.3	CCDS4935.1	PKHD1	n	1	P
6_52876924	C	A	ENST00000350082	W418C	NM_016513.4,NM_014920.3	CCDS4949.1	ICK	n	1	P
6_56426246	A	G	ENST00000244364	S2101P	NM_015548.4	CCDS47443.1	DST	n	1	P
6_56426322	C	A	ENST00000244364	M2075I	NM_015548.4	CCDS47443.1	DST	n	1	P
6_56464898	A	G	ENST00000244364	V1265A	NM_015548.4	CCDS47443.1	DST	n	1	P
6_56497780	C	T	ENST00000244364	R689H	NM_015548.4	CCDS47443.1	DST	n	1	P
6_64423083	C	T	ENST00000393387	R1867C	NM_015153.2	CCDS4966.1	PHF3	n	1	P
6_84634192	G	A	ENST00000369681	R232Q	NM_016230.3	CCDS5000.2	CYB5R4	n	1	P
6_84665048	A	G	ENST00000369681	I460V	NM_016230.3	CCDS5000.2	CYB5R4	n	1	P
7_113559001	T	A	ENST00000284601	E17D	NM_002711.3	CCDS5759.1	PPP1R3A	n	1	P
7_128475625	C	T	ENST00000325888	P200S	NM_001458.4	CCDS43644.1	FLNC	n	1	P
7_128490481	T	C	ENST00000325888	M1781T	NM_001458.4	CCDS43644.1	FLNC	n	1	P
7_138263977	C	A	ENST00000343526	S762Y	NM_015905.2	CCDS5847.1	TRIM24	n	1	P
7_138264196	G	T	ENST00000343526	G835V	NM_015905.2	CCDS5847.1	TRIM24	n	1	P
7_37780052	C	A	ENST00000334425	H19Q	NM_181791.1	CCDS5451.1	GPR141	n	1	P
7_41729775	C	T	ENST00000442711	A252T	NM_002192.2	CCDS5464.1	INHBA	n	1	P
7_42004736	A	C	ENST00000395925	M1312R	NM_000168.5	CCDS5465.1	GLI3	n	1	P
7_42005073	G	C	ENST00000395925	H1200D	NM_000168.5	CCDS5465.1	GLI3	n	1	P
7_6064372	T	G	ENST00000199389	K609Q	NM_001134335.1,NM_014413.3	CCDS5345.1	EIF2AK1	n	1	P
7_87822534	G	A	ENST00000265727	V894M	NM_021723.3	CCDS47637.1	ADAM22	n	1	P
7_95222201	T	C	ENST00000005178	M134V	NM_002612.3	CCDS5643.1	PDK4	n	1	P
7_97822764	C	T	ENST00000297293	T996I	NM_014916.3	CCDS5654.1	LMTK2	n	1	P
8_100654702	G	T	ENST00000358544	V1987L	NM_017890.3	CCDS6280.1	VPS13B	n	1	P
8_100712083	C	T	ENST00000358544	T2151I	NM_017890.3	CCDS6280.1	VPS13B	n	1	P
8_101011495	T	C	ENST00000360863	I982V	NM_015668.3	CCDS43758.1	RGS22	n	1	P
8_101016251	C	T	ENST00000360863	V844I	NM_015668.3	CCDS43758.1	RGS22	n	1	P
8_101092400	C	T	ENST00000360863	D101N	NM_015668.3	CCDS43758.1	RGS22	n	1	P
8_101154334	C	A	ENST00000428847	G50W	NM_001029860.3	CCDS47904.1	FBXO43	n	1	P
8_105261014	C	T	ENST00000406091	R1188C	NM_001100117.2	CCDS55269.1	RIMS2	n	1	P
8_113402963	T	A	ENST00000297405	Y1955F	NM_198123.1	CCDS6315.1	CSMD3	n	1	P
8_119936978	C	T	ENST00000297350	V281M	NM_002546.3	CCDS6326.1	TNFRSF11B	n	1	P
8_128428247	G	A	ENST00000465342	G46R	NM_001159542.1	CCDS55274.1	POU5F1B	n	1	P
8_128428874	C	T	ENST00000465342	P255S	NM_001159542.1	CCDS55274.1	POU5F1B	n	1	P
8_134107297	G	A	ENST00000220616	A2417T	NM_003235.4	CCDS34944.1	TG	n	1	P
8_134107420	C	T	ENST00000220616	P2458S	NM_003235.4	CCDS34944.1	TG	n	1	P
8_145617023	A	G	ENST00000308860	N324S	NM_174922.3	CCDS34965.1	ADCK5	n	1	P
8_1824881	G	A	ENST00000349830	R275H	NM_014629.2	CCDS34794.1	ARHGEF10	n	1	P
8_1830909	G	T	ENST00000349830	A357S	NM_014629.2	CCDS34794.1	ARHGEF10	n	1	P
8_27288501	A	G	ENST00000338238	I260V	NM_173175.2	CCDS6058.1	PTK2B	n	1	P
8_27303374	G	A	ENST00000544172	V760I	NM_004103.4,NM_173174.2,NM_173176.2	CCDS6057.1	PTK2B	n	1	P
8_39535041	A	T	ENST00000265707	L539F	NM_014237.2	CCDS6113.1	ADAM18	n	1	P
8_42977532	A	G	ENST00000331373	I189V	NM_032237.3	CCDS6141.1	SGK196	n	1	P
8_48877183	G	A	ENST00000262105	R248H	NM_005914.3,NM_182746.2	CCDS6143.1	MCM4	n	1	P
8_56708572	T	G	ENST00000260129	V468G	NM_024831.6	CCDS34894.1	TGS1	n	1	P
8_59764301	T	C	ENST00000361421	R159G	NM_014729.2	CCDS34897.1	TOX	n	1	P
8_62415977	C	T	ENST00000379454	V740M	NM_004318.3	CCDS34898.1	ASPH	n	1	P
8_62438550	G	C	ENST00000379454	T629R	NM_004318.3	CCDS34898.1	ASPH	n	1	P
8_62479775	G	C	ENST00000379454	L418V	NM_004318.3	CCDS34898.1	ASPH	n	1	P
8_68999963	G	T	ENST00000288368	V678L	NM_024870.2	CCDS6201.1	PREX2	n	1	P
8_90801677	A	T	ENST00000220751	I418L	NM_003821.5	CCDS6247.1	RIPK2	n	1	P
9_104357062	C	T	ENST00000374806	E51K	NM_147180.2	CCDS6759.1	PPP3R2	n	1	P
9_104357118	T	C	ENST00000374806	K32R	NM_147180.2	CCDS6759.1	PPP3R2	n	1	P
9_118949512	C	A	ENST00000328252	N165K	NM_002581.3	CCDS6813.1	PAPPA	n	1	P
9_118950362	G	A	ENST00000328252	V449M	NM_002581.3	CCDS6813.1	PAPPA	n	1	P
9_118989712	A	T	ENST00000328252	E705V	NM_002581.3	CCDS6813.1	PAPPA	n	1	P
9_120475248	G	A	ENST00000355622	C281Y	NM_138554.3	CCDS6818.1	TLR4	n	1	P
9_123904538	T	C	ENST00000373855	L954S	NM_007018.4	CCDS35118.1	CEP110	n	1	P
9_123921287	A	G	ENST00000373855	N1640S	NM_007018.4	CCDS35118.1	CEP110	n	1	P
9_123927222	G	T	ENST00000373855	V1809F	NM_007018.4	CCDS35118.1	CEP110	n	1	P
9_123929920	G	A	ENST00000373855	E1937K	NM_007018.4	CCDS35118.1	CEP110	n	1	P
9_131367396	T	C	ENST00000372739	V1268A	NM_001130438.2	CCDS48036.1	SPTAN1	n	1	P
9_131371201	G	A	ENST00000372739	A1514T	NM_001130438.2	CCDS48036.1	SPTAN1	n	1	P
9_131475394	C	T	ENST00000291906	P300L	NM_013355.3	CCDS6908.1	PKN3	n	1	P
9_136270394	T	C	ENST00000371957	L631P	NM_153710.3	CCDS35169.1	C9orf96	n	1	P
9_32634430	T	C	ENST00000242310	Y383C	NM_153809.2	CCDS35003.1	TAF1L	n	1	P
9_35608230	C	T	ENST00000336395	A290V	NM_006285.2	CCDS6580.1	TESK1	n	1	P
9_8521544	G	A	ENST00000381196	R232C	NM_002839.3	CCDS43786.1	PTPRD	n	1	P
9_90254347	A	T	ENST00000358077	I168F	NM_004938.2	CCDS43842.1	DAPK1	n	1	P
9_90317944	G	A	ENST00000408954	V958I	NM_004938.2	CCDS43842.1	DAPK1	n	1	P
9_94538052	C	A	ENST00000375708	G49V	NM_004560.3	CCDS6691.1	ROR2	n	1	P
X_100615612	T	G	ENST00000308731	E240D	NM_000061.2	CCDS14482.1	BTK	n	1	P
X_123514863	T	C	ENST00000371130	I2567M	NM_014253.3	CCDS14609.1	ODZ1	n	1	P
X_123518026	G	C	ENST00000371130	T2245S	NM_014253.3	CCDS14609.1	ODZ1	n	1	P
X_123695533	C	A	ENST00000371130	D808Y	NM_014253.3	CCDS14609.1	ODZ1	n	1	P
X_131202292	A	G	ENST00000394334	E127G	NM_016542.3	CCDS14631.1	MST4	n	1	P
X_138697069	G	A	ENST00000519895	S505F	NM_001171876.1	CCDS55517.1	MCF2	n	1	P
X_138698596	C	A	ENST00000519895	A406S	NM_001171876.1	CCDS55517.1	MCF2	n	1	P
X_14862020	C	G	ENST00000324138	G750A	NM_152633.2,NM_001018113.1	CCDS14161.1	FANCB	n	1	P
X_153278668	C	T	ENST00000369980	V586M	NM_001569.3	CCDS14740.1	IRAK1	n	1	P
X_153588132	A	G	ENST00000369850	M1316T	NM_001110556.1	CCDS48194.1	FLNA	n	1	P
X_153593613	C	T	ENST00000369850	V528M	NM_001110556.1	CCDS48194.1	FLNA	n	1	P
X_154157534	C	T	ENST00000360256	V1511I	NM_000132.3	CCDS35457.1	F8	n	1	P
X_154158634	C	A	ENST00000360256	S1144I	NM_000132.3	CCDS35457.1	F8	n	1	P
X_47500690	T	G	ENST00000247161	N51H	NM_005229.3,NM_001114123.1	CCDS14283.1	ELK1	n	1	P
X_48678567	C	A	ENST00000376619	P748T	NM_006044.2	CCDS14306.1	HDAC6	n	1	P
X_48772513	C	G	ENST00000376509	D127H	NM_006875.3	CCDS14312.1	PIM2	n	1	P
X_49061617	C	A	ENST00000376265	A1972S	NM_005183.2	CCDS35253.1	CACNA1F	n	1	P
X_49957932	C	T	ENST00000358526	D478N	NM_003886.2	CCDS14329.1	AKAP4	n	1	P
X_65480015	G	C	ENST00000519389	S1091T	NM_138737.3	CCDS14384.3	HEPH	n	1	P
X_70596911	C	T	ENST00000276072	P215L	NM_004606.3	CCDS14412.1	TAF1	n	1	P
X_73959323	A	G	ENST00000055682	Y1490H	NM_001008537.2	CCDS35337.1	KIAA2022	n	1	P
X_73960067	G	A	ENST00000055682	P1442L	NM_001008537.2	CCDS35337.1	KIAA2022	n	1	P
X_73962095	C	T	ENST00000055682	G766E	NM_001008537.2	CCDS35337.1	KIAA2022	n	1	P
X_79286188	T	C	ENST00000373291	W261R	NM_001109879.1	CCDS43975.1	TBX22	n	1	P
X_79286216	C	A	ENST00000373291	A270D	NM_001109879.1	CCDS43975.1	TBX22	n	1	P

## Sheet: Table S3
OVC.S1	(Drivers were curated from COSMIC 58V and TCGA project, passengers were curated from TCGA project)
Genomic Coordinate (GRCh 37)	Referen Allele	Mutated Allele	ENSEMBL Transcript ID	Amino Acid Substitution	REFSEQ ID	Consensus Coding Sequence ID	HUGO Gene Symbol	If listed as CHASM driver	Detected frequency of AAS	Driver or Passenger
10_26385321	A	G	ENST00000265944	N525S	NM_017433.4	7148.1	MYO3A	n	2	D
11_75898143	C	T	ENST00000322563	C344Y	NM_004626.2	8242.1	WNT11	n	2	D
12_13768146	C	T	ENST00000279593	R519Q	NM_000834.3	8662.1	GRIN2B	n	2	D
12_25398281	C	G	ENST00000256078	G13A	NM_033360.2	8703.1	KRAS	y	3	D
12_25398284	C	A	ENST00000256078	G12V	NM_033360.2	8703.1	KRAS	y	18	D
12_25398284	C	G	ENST00000256078	G12A	NM_033360.2	8703.1	KRAS	y	4	D
12_25398284	C	T	ENST00000256078	G12D	NM_033360.2	8703.1	KRAS	y	13	D
12_25398285	C	G	ENST00000256078	G12R	NM_033360.2	8703.1	KRAS	y	3	D
17_21319682	C	T	ENST00000331718	S343L	NM_021012.4	11219.1	KCNJ12	n	2	D
17_37881378	A	G	ENST00000269571	N857S	NM_004448.2	32642.1	ERBB2	n	2	D
17_7577105	G	T	ENST00000269305	P278H	NM_001126115.1,NM_000546.4,NM_001126112.1	11118.1	TP53	y	3	D
17_7577114	C	A	ENST00000269305	C275F	NM_001126115.1,NM_000546.4,NM_001126112.1	11118.1	TP53	y	2	D
17_7577114	C	T	ENST00000269305	C275Y	NM_001126115.1,NM_000546.4,NM_001126112.1	11118.1	TP53	y	3	D
17_7577120	C	A	ENST00000269305	R273L	NM_001126115.1,NM_000546.4,NM_001126112.1	11118.1	TP53	y	11	D
17_7577121	G	A	ENST00000269305	R273C	NM_001126115.1,NM_000546.4,NM_001126112.1	11118.1	TP53	y	7	D
17_7577121	G	T	ENST00000269305	R273S	NM_001126115.1,NM_000546.4,NM_001126112.1	11118.1	TP53	y	7	D
17_7577124	C	A	ENST00000269305	V272L	NM_001126115.1,NM_000546.4,NM_001126112.1	11118.1	TP53	y	3	D
17_7577124	C	T	ENST00000269305	V272M	NM_001126115.1,NM_000546.4,NM_001126112.1	11118.1	TP53	y	2	D
17_7577141	C	A	ENST00000269305	G266V	NM_001126115.1,NM_000546.4,NM_001126112.1	11118.1	TP53	y	2	D
17_7577142	C	T	ENST00000269305	G266R	NM_001126115.1,NM_000546.4,NM_001126112.1	11118.1	TP53	y	2	D
17_7577506	C	A	ENST00000269305	D259Y	NM_001126115.1,NM_000546.4,NM_001126112.1	11118.1	TP53	y	2	D
17_7577506	C	T	ENST00000269305	D259N	NM_001126115.1,NM_000546.4,NM_001126112.1	11118.1	TP53	y	2	D
17_7577532	G	A	ENST00000269305	P250L	NM_001126115.1,NM_000546.4,NM_001126112.1	11118.1	TP53	y	2	D
17_7577538	C	A	ENST00000269305	R248L	NM_001126115.1,NM_000546.4,NM_001126112.1	11118.1	TP53	y	6	D
17_7577539	G	A	ENST00000269305	R248W	NM_001126115.1,NM_000546.4,NM_001126112.1	11118.1	TP53	y	5	D
17_7577547	C	A	ENST00000269305	G245V	NM_001126115.1,NM_000546.4,NM_001126112.1	11118.1	TP53	y	2	D
17_7577547	C	T	ENST00000269305	G245D	NM_001126115.1,NM_000546.4,NM_001126112.1	11118.1	TP53	y	2	D
17_7577548	C	A	ENST00000269305	G245C	NM_001126115.1,NM_000546.4,NM_001126112.1	11118.1	TP53	y	4	D
17_7577551	C	A	ENST00000269305	G244C	NM_001126115.1,NM_000546.4,NM_001126112.1	11118.1	TP53	y	2	D
17_7577570	C	A	ENST00000269305	M237I	NM_001126115.1,NM_000546.4,NM_001126112.1	11118.1	TP53	y	2	D
17_7577574	T	C	ENST00000269305	Y236C	NM_001126115.1,NM_000546.4,NM_001126112.1	11118.1	TP53	y	2	D
17_7577580	T	C	ENST00000269305	Y234C	NM_001126115.1,NM_000546.4,NM_001126112.1	11118.1	TP53	y	2	D
17_7578190	T	C	ENST00000269305	Y220C	NM_001126115.1,NM_000546.4,NM_001126112.1	11118.1	TP53	y	8	D
17_7578190	T	G	ENST00000269305	Y220S	NM_001126115.1,NM_000546.4,NM_001126112.1	11118.1	TP53	y	8	D
17_7578203	C	T	ENST00000269305	V216M	NM_001126115.1,NM_000546.4,NM_001126112.1	11118.1	TP53	y	2	D
17_7578208	T	G	ENST00000269305	H214P	NM_001126115.1,NM_000546.4,NM_001126112.1	11118.1	TP53	n	2	D
17_7578235	T	C	ENST00000269305	Y205C	NM_001126115.1,NM_000546.4,NM_001126112.1	11118.1	TP53	y	2	D
17_7578265	A	C	ENST00000269305	I195S	NM_001126115.1,NM_000546.4,NM_001126112.1	11118.1	TP53	y	3	D
17_7578265	A	G	ENST00000269305	I195T	NM_001126115.1,NM_000546.4,NM_001126112.1	11118.1	TP53	y	7	D
17_7578268	A	G	ENST00000269305	L194P	NM_001126115.1,NM_000546.4,NM_001126112.1	11118.1	TP53	y	2	D
17_7578271	T	C	ENST00000269305	H193R	NM_001126115.1,NM_000546.4,NM_001126112.1	11118.1	TP53	y	3	D
17_7578271	T	G	ENST00000269305	H193P	NM_001126115.1,NM_000546.4,NM_001126112.1	11118.1	TP53	y	2	D
17_7578394	T	C	ENST00000269305	H179R	NM_001126115.1,NM_000546.4,NM_001126112.1	11118.1	TP53	y	5	D
17_7578394	T	G	ENST00000269305	H179P	NM_001126115.1,NM_000546.4,NM_001126112.1	11118.1	TP53	y	7	D
17_7578403	C	T	ENST00000269305	C176Y	NM_001126115.1,NM_000546.4,NM_001126112.1	11118.1	TP53	y	5	D
17_7578406	C	A	ENST00000269305	R175L	NM_001126115.1,NM_000546.4,NM_001126112.1	11118.1	TP53	y	5	D
17_7578413	C	A	ENST00000269305	V173L	NM_001126115.1,NM_000546.4,NM_001126112.1	11118.1	TP53	y	2	D
17_7578442	T	C	ENST00000269305	Y163C	NM_001126115.1,NM_000546.4,NM_001126112.1	11118.1	TP53	y	2	D
17_7578442	T	G	ENST00000269305	Y163S	NM_001126115.1,NM_000546.4,NM_001126112.1	11118.1	TP53	y	2	D
17_7578454	G	A	ENST00000269305	A159V	NM_001126115.1,NM_000546.4,NM_001126112.1	11118.1	TP53	y	2	D
17_7578461	C	A	ENST00000269305	V157F	NM_001126115.1,NM_000546.4,NM_001126112.1	11118.1	TP53	y	5	D
17_7578534	C	A	ENST00000269305	K132N	NM_001126115.1,NM_000546.4,NM_001126112.1	11118.1	TP53	y	2	D
17_7578535	T	G	ENST00000269305	K132T	NM_001126115.1,NM_000546.4,NM_001126112.1	11118.1	TP53	y	2	D
1_47401277	C	A	ENST00000310638	V185F	NM_000778.3	543.1	CYP4A11	n	2	D
21_43411551	T	G	ENST00000398499	E885A	NM_020727.4	13678.1	ZNF295	n	2	D
2_106761805	C	G	ENST00000409501	V100L	NM_025076.4	46378.1	UXS1	n	2	D
2_197737199	A	C	ENST00000354764	F565C	NM_024989.3	2318.1	PGAP1	n	2	D
3_178952085	A	G	ENST00000263967	H1047R	NM_006218.2	43171.1	PIK3CA	y	3	D
5_135692447	T	A	ENST00000513104	D210V	NM_020389.2	47267.2	TRPC7	n	2	D
5_7802364	G	A	ENST00000338316	V888I	NM_020546.2	3872.2	ADCY2	n	2	D
7_140453136	A	T	ENST00000288602	V600E	NM_004333.4	5863.1	BRAF	y	3	D
10_105048223	A	C	ENST00000369849	S433R	NM_032727.3	7545.1	INA	n	1	P
10_106118153	G	C	ENST00000369704	D22H	NM_001008723.1	31282.1	CCDC147	n	1	P
10_115368216	G	T	ENST00000359988	P1220H	NM_198060.2	7579.1	NRAP	n	1	P
10_121432113	C	T	ENST00000369085	T285M	NM_004281.3	7615.1	BAG3	n	1	P
10_16526424	T	C	ENST00000298942	L14P	NM_030664.3,NM_001001484.1	7111.1	PTER	n	1	P
10_17363274	A	C	ENST00000377602	L267R	NM_001004470.1	31158.1	ST8SIA6	n	1	P
10_24908437	G	T	ENST00000396432	P796Q	NM_020824.3	7144.2	ARHGAP21	n	1	P
10_27687651	C	G	ENST00000438700	G626R	NM_001034842.3	31173.1	PTCHD3	n	1	P
10_48371106	C	A	ENST00000395702	L192M	NM_153034.2	7217.1	ZNF488	n	1	P
10_96612532	T	A	ENST00000371321	L445Q	NM_000769.1	7436.1	CYP2C19	n	1	P
11_107925383	G	T	ENST00000531427	C188F	NM_003478.3	31668.1	CUL5	n	1	P
11_114167364	C	G	ENST00000299964	S29C	NM_006169.2	8368.1	NNMT	n	1	P
11_123597493	T	C	ENST00000529691	T387A	NM_003455.2	8443.1	ZNF202	n	1	P
11_130070005	A	C	ENST00000278742	H656P	NM_021978.3	8487.1	ST14	n	1	P
11_133939045	C	A	ENST00000441717	L23I	NM_001205329.1	55799.1	JAM3	n	1	P
11_17172172	G	C	ENST00000265970	H400Q	NM_002645.2	7824.1	PIK3C2A	n	1	P
11_35454023	G	A	ENST00000278360	R699C	NM_015430.2	7898.1	PAMR1	n	1	P
11_4703040	C	A	ENST00000396950	R301L	NM_030774.3	7751.1	OR51E2	n	1	P
11_47508323	C	G	ENST00000532048	A124P	NM_001172639.1	53623.1	CELF1	n	1	P
11_55587291	T	G	ENST00000333976	F62L	NM_001001952.1	31510.1	OR5D18	n	1	P
11_56143423	G	T	ENST00000302270	M108I	NM_001013357.1,NM_001013356.1,NM_001005204.1	41647.1	OR8U1	n	1	P
11_59225293	A	C	ENST00000300127	Y287S	NM_001004708.1	31562.1	OR4D6	n	1	P
11_62037717	C	T	ENST00000227918	A10V	NM_002411.2	8018.1	SCGB2A2	n	1	P
11_65427643	C	G	ENST00000308639	E127Q	NM_001145138.1	44651.1	RELA	n	1	P
11_66411583	G	A	ENST00000503028	A359T	NM_002896.3	41676.1	RBM4	n	1	P
11_67925530	C	A	ENST00000304363	K761N	NM_017635.3	31623.1	SUV420H1	n	1	P
11_73843994	C	G	ENST00000313663	R371P	NM_015531.4	31636.1	C2CD3	n	1	P
11_78387369	C	T	ENST00000278550	G1775D	NM_001098816.2	44688.1	ODZ4	n	1	P
11_85375255	C	A	ENST00000490820	R222L	NM_001039618.2	41697.1	CREBZF	n	1	P
12_100708360	G	A	ENST00000360820	G355R	NM_017988.4	9076.1	SCYL2	n	1	P
12_104054121	C	T	ENST00000388887	L583F	NM_017564.9	31888.1	STAB2	n	1	P
12_104376702	G	T	ENST00000392872	D202Y	NM_003211.4	9095.1	TDG	n	1	P
12_109192923	G	A	ENST00000326495	A401V	NM_018984.3	9121.1	SSH1	n	1	P
12_123290717	G	A	ENST00000253079	D576N	NM_201435.4	9238.1	CCDC62	n	1	P
12_124289498	C	A	ENST00000409039	H848Q	NM_207437.3	9255.2	DNAH10	n	1	P
12_131451011	T	A	ENST00000261654	F36Y	NM_198827.3	9272.1	GPR133	n	1	P
12_15035113	G	A	ENST00000228938	A116V	NM_001190839.1	53752.1	MGP	n	1	P
12_2224552	C	A	ENST00000347598	A71E	NM_001129827.1	44788.1	CACNA1C	n	1	P
12_22622721	C	G	ENST00000333957	D819H	NM_014802.1	31758.1	KIAA0528	n	1	P
12_25679139	G	A	ENST00000458174	A231V	NM_001145728.1	44849.1	IFLTD1	n	1	P
12_40745425	G	T	ENST00000298910	V2156F	NM_198578.3	31774.1	LRRK2	n	1	P
12_50642510	G	A	ENST00000394943	R9W	NM_001113546.1	44877.1	LIMA1	n	1	P
12_52115511	G	A	ENST00000354534	R606Q	NM_014191.2	44891.1	SCN8A	n	1	P
12_56745160	A	G	ENST00000314128	V286A	NM_005419.3	8917.1	STAT2	n	1	P
12_57571280	C	T	ENST00000243077	R1423C	NM_002332.2	8932.1	LRP1	n	1	P
12_70133640	A	C	ENST00000550536	K5T	NM_175623.2	8993.1	RAB3IP	n	1	P
12_7456964	A	T	ENST00000399422	I13F	NM_001080454.1	44825.1	ACSM4	n	1	P
12_75676116	T	G	ENST00000409445	K528N	NM_032606.3	9008.2	CAPS2	n	1	P
12_77252746	C	A	ENST00000311083	V190F	NM_001321.1	9015.1	CSRP2	n	1	P
12_94575306	G	A	ENST00000258526	V430I	NM_005761.2	9049.1	PLXNC1	n	1	P
12_988974	C	T	ENST00000315939	T870I	NM_018979.3	8506.1	WNK1	n	1	P
13_23913870	T	C	ENST00000382292	H1382R	NM_014363.4	9300.2	SACS	n	1	P
13_39358814	T	C	ENST00000280481	I1963T	NM_207361.4	31960.1	FREM2	n	1	P
13_42249411	G	C	ENST00000379310	S1450C	NM_015058.1	41881.1	KIAA0564	n	1	P
13_58208787	G	A	ENST00000377918	D703N	NM_001040429.2	31986.1	PCDH17	n	1	P
13_86370361	G	T	ENST00000400286	L95I	NM_032229.2	41903.1	SLITRK6	n	1	P
14_20296515	A	T	ENST00000315947	N303I	NM_001004723.1	32022.1	OR4N2	n	1	P
14_33293555	C	G	ENST00000280979	S2179C	NM_004274.4	9644.1	AKAP6	n	1	P
14_72085486	A	G	ENST00000555818	Y504C	NM_015556.1	9807.1	SIPA1L1	n	1	P
14_74205387	C	G	ENST00000286523	C442S	NM_194278.3,NM_001043318.1	9819.1	C14orf43	n	1	P
14_76249663	C	T	ENST00000298832	P926S	NM_015072.4	32124.1	TTLL5	n	1	P
14_90784449	A	C	ENST00000354366	W25G	NM_017970.3	9890.1	C14orf102	n	1	P
14_94750327	C	A	ENST00000393096	R437M	NM_016186.2,NM_001100607.1	9923.1	SERPINA10	n	1	P
15_40056114	G	T	ENST00000350221	S156Y	NM_152597.4	10050.1	FSIP1	n	1	P
15_40595508	T	G	ENST00000260402	K71T	NM_004573.2	42020.1	PLCB2	n	1	P
15_59384740	A	T	ENST00000348370	K915I	NM_017610.6	10169.1	RNF111	n	1	P
15_59752196	C	G	ENST00000288228	L29V	NM_152450.2	45269.1	FAM81A	n	1	P
15_73635973	T	A	ENST00000261917	E321V	NM_005477.2	10248.1	HCN4	n	1	P
15_85400841	G	C	ENST00000258888	D1160H	NM_020778.4	10333.1	ALPK3	n	1	P
16_20348686	G	C	ENST00000396142	A556G	NM_003361.2,NM_001008389.1	10583.1	UMOD	n	1	P
16_2258832	A	G	ENST00000397124	Q312R	NM_022372.4,NM_001199174.1,NM_001199173.1	10462.2	MLST8	n	1	P
16_28192352	C	G	ENST00000304658	A2P	NM_015171.2	42135.1	XPO6	n	1	P
16_30021350	G	A	ENST00000564979	A65V	NM_003586.2	10666.1	DOC2A	n	1	P
16_30594263	G	A	ENST00000395216	T279M	NM_152458.6	10685.1	ZNF785	n	1	P
16_58590888	A	G	ENST00000317147	L781P	NM_016284.3	10799.1	CNOT1	n	1	P
16_66620925	G	C	ENST00000268595	C157S	NM_144673.2	10814.1	CMTM2	n	1	P
16_81391420	G	A	ENST00000248272	R286Q	NM_022041.3	10935.1	GAN	n	1	P
17_15878585	C	T	ENST00000304222	L310F	NM_000676.2	11173.1	ADORA2B	n	1	P
17_26488244	C	A	ENST00000407008	P235T	NM_016231.4	11224.2	NLK	n	1	P
17_38151480	G	T	ENST00000264639	G383V	NM_002809.2	11356.1	PSMD3	n	1	P
17_4700982	A	G	ENST00000270586	E103G	NM_002798.1	11056.1	PSMB6	n	1	P
17_6945155	C	A	ENST00000308009	S420I	NM_153357.1	11086.1	SLC16A11	n	1	P
17_725672	C	T	ENST00000336868	R213Q	NM_022463.4	10998.1	NXN	n	1	P
17_77043752	G	A	ENST00000311661	S61N	NM_198594.1	11762.1	C1QTNF1	n	1	P
17_80391633	G	C	ENST00000337014	A128P	NM_173620.2	42402.1	HEXDC	n	1	P
18_24496362	C	T	ENST00000284224	R398K	NM_001243848.1,NM_031422.4	42422.1	CHST9	n	1	P
18_47310299	C	G	ENST00000285093	R371P	NM_006111.2	11939.1	ACAA2	n	1	P
18_8784735	C	A	ENST00000359865	P542H	NM_015210.3	11841.1	KIAA0802	n	1	P
19_12881827	G	A	ENST00000397668	A274V	NM_013312.2	42508.1	HOOK2	n	1	P
19_13397396	C	G	ENST00000325084	K1159N	NM_001127221.1	45999.1	CACNA1A	n	1	P
19_15793204	G	T	ENST00000550308	K177N	NM_023944.3	42517.1	CYP4F12	n	1	P
19_23542956	T	G	ENST00000300619	E942A	NM_003430.2	42541.1	ZNF91	n	1	P
19_2799744	C	A	ENST00000307741	L182M	NM_003249.3	12095.1	THOP1	n	1	P
19_30934635	C	G	ENST00000355537	P56A	NM_014717.1	32984.1	ZNF536	n	1	P
19_35719310	G	A	ENST00000324675	L92F	NM_152481.1	12448.1	FAM187B	n	1	P
19_39109960	A	G	ENST00000248342	I18V	NM_013234.2	12517.1	EIF3K	n	1	P
19_41188843	G	A	ENST00000252891	R94W	NM_004756.3	12561.1	NUMBL	n	1	P
19_49548354	T	C	ENST00000301408	S101P	NM_033043.1	12752.1	CGB5	n	1	P
19_51361312	C	A	ENST00000326003	H78Q	NM_001648.2	12807.1	KLK3	n	1	P
19_51957963	G	T	ENST00000321424	L375M	NM_014442.2	33086.1	SIGLEC8	n	1	P
19_54314534	C	T	ENST00000324134	E127K	NM_144687.2	12864.1	NLRP12	n	1	P
19_55239325	T	A	ENST00000291860	L202I	NM_153443.3	12903.1	KIR3DL3	n	1	P
19_55998176	G	T	ENST00000205194	M158I	NM_020378.3	12926.1	NAT14	n	1	P
19_56423971	T	A	ENST00000342929	E404D	NM_176810.2	33119.1	NLRP13	n	1	P
19_56925716	G	T	ENST00000333201	V47F	NM_152478.2,NM_001159861.1,NM_001159860.1	12943.1	ZNF583	n	1	P
19_57088459	A	G	ENST00000391709	D221G	NM_001001668.3	33122.1	ZNF470	n	1	P
19_9296785	C	G	ENST00000344248	L110V	NM_175883.2	32900.1	OR7D2	n	1	P
1_103347309	A	T	ENST00000370096	S1662T	NM_001854.3	778.1	COL11A1	n	1	P
1_147381251	A	G	ENST00000240986	K390R	NM_005267.4	30834.1	GJA8	n	1	P
1_149871669	G	C	ENST00000369150	L19F	NM_016074.3	939.1	BOLA1	n	1	P
1_154942743	G	A	ENST00000448116	A87V	NM_001130040.1	44233.1	SHC1	n	1	P
1_156104723	T	G	ENST00000368300	V256G	NM_170707.2	1129.1	LMNA	n	1	P
1_15807631	C	G	ENST00000375910	H56Q	NM_015849.2	30605.1	CELA2B	n	1	P
1_158819015	G	A	ENST00000368141	M404I	NM_002432.1	1177.1	MNDA	n	1	P
1_158913767	A	T	ENST00000368140	Q397L	NM_152501.4	1178.1	PYHIN1	n	1	P
1_159785238	G	C	ENST00000368106	V390L	NM_001004310.2	30912.1	FCRL6	n	1	P
1_161018482	G	C	ENST00000368013	Q777E	NM_001025598.1	30918.1	ARHGAP30	n	1	P
1_169484764	T	C	ENST00000367797	Y2149C	NM_000130.4	1281.1	F5	n	1	P
1_173505055	C	G	ENST00000367714	M563I	NM_178527.3	1308.1	SLC9A11	n	1	P
1_177250578	G	A	ENST00000361539	V756M	NM_021165.2	1320.1	FAM5B	n	1	P
1_203037592	T	A	ENST00000272198	W548R	NM_015053.1	44296.1	PPFIA4	n	1	P
1_211192125	C	A	ENST00000271751	Q344H	NM_172362.2	1496.1	KCNH1	n	1	P
1_216144095	A	G	ENST00000307340	Y2277H	NM_206933.2	31025.1	USH2A	n	1	P
1_216246484	C	T	ENST00000307340	G1911R	NM_206933.2	31025.1	USH2A	n	1	P
1_22205548	T	C	ENST00000374695	M804V	NM_005529.5	30625.1	HSPG2	n	1	P
1_228111898	G	A	ENST00000272164	R186W	NM_003395.2	31045.1	WNT9A	n	1	P
1_27632830	G	A	ENST00000361771	D663N	NM_015023.3	296.1	WDTC1	n	1	P
1_32151712	C	T	ENST00000373672	A622T	NM_001856.3	41297.1	COL16A1	n	1	P
1_33959131	A	G	ENST00000326544	T597A	NM_145238.3	41300.1	ZSCAN20	n	1	P
1_55523739	C	A	ENST00000302118	P404Q	NM_174936.3	603.1	PCSK9	n	1	P
1_881892	T	G	ENST00000327044	N565H	NM_015658.3	3.1	NOC2L	n	1	P
1_9098913	C	T	ENST00000377424	V358M	NM_003039.2	99.1	SLC2A5	n	1	P
20_30904343	G	C	ENST00000375712	R507T	NM_004798.3	13200.1	KIF3B	n	1	P
20_36952363	T	C	ENST00000262865	L287P	NM_001725.2	13303.1	BPI	n	1	P
20_43384919	C	G	ENST00000541604	E223D	NM_001205317.1	56191.1	RIMS4	n	1	P
20_48130869	C	A	ENST00000244043	A307S	NM_000961.3	13419.1	PTGIS	n	1	P
20_58570969	G	A	ENST00000348616	G583E	NM_177980.2	13485.1	CDH26	n	1	P
21_32638780	G	A	ENST00000286827	S170F	NM_003253.2	13609.1	TIAM1	n	1	P
21_35468095	A	G	ENST00000381151	M200V	NM_006933.4	33549.1	SLC5A3	n	1	P
21_37758546	G	T	ENST00000314103	D38Y	NM_005441.2	13644.1	CHAF1B	n	1	P
21_43327785	C	G	ENST00000380486	G376A	NM_015500.1	42933.1	C2CD2	n	1	P
21_43796684	G	T	ENST00000291532	A387E	NM_024022.2	13686.1	TMPRSS3	n	1	P
21_46276241	C	G	ENST00000330938	G106R	NM_004339.3	13715.1	PTTG1IP	n	1	P
22_17265233	A	G	ENST00000331428	I219T	NM_175878.3	42975.1	XKR3	n	1	P
22_24038801	G	T	ENST00000290691	A363S	NM_153615.1	13811.1	RGL4	n	1	P
22_38509582	C	T	ENST00000332509	C705Y	NM_003560.2	13967.1	PLA2G6	n	1	P
22_42415741	C	G	ENST00000329620	L83V	NM_152613.2	14029.1	WBP2NL	n	1	P
2_101564740	A	G	ENST00000335681	Q136R	NM_002518.3	2048.1	NPAS2	n	1	P
2_113943815	C	G	ENST00000245796	H537Q	NM_012455.2	33276.1	PSD4	n	1	P
2_128886622	A	G	ENST00000259253	N416D	NM_020120.3	2154.1	UGGT1	n	1	P
2_190531586	C	A	ENST00000260952	P243H	NM_019048.2	2300.1	ASNSD1	n	1	P
2_197297969	C	T	ENST00000260983	S60N	NM_020760.1	33354.1	HECW2	n	1	P
2_231077539	G	C	ENST00000258381	P174A	NM_080424.2	2475.1	SP110	n	1	P
2_231774990	C	G	ENST00000444078	A230P	NM_005683.3	2480.1	GPR55	n	1	P
2_238991893	A	T	ENST00000254663	Y269F	NM_016510.5	2524.2	SCLY	n	1	P
2_33540336	G	A	ENST00000404816	D1244N	NM_206943.2	33177.2	LTBP1	n	1	P
2_33817254	A	T	ENST00000238823	L77H	NM_015475.3	33179.1	FAM98A	n	1	P
2_42936244	G	T	ENST00000407270	M511I	NM_020744.2	46267.1	MTA3	n	1	P
2_71044234	G	T	ENST00000272367	H93Q	NM_173535.2	1910.1	CLEC4F	n	1	P
2_74751165	G	A	ENST00000404568	P234L	NM_133637.2	1949.2	DQX1	n	1	P
2_75081576	G	T	ENST00000535740	G74W	NM_000189.4	1956.1	HK2	n	1	P
2_86992174	G	C	ENST00000283632	M182I	NM_022780.3	1991.1	RMND5A	n	1	P
2_89028821	G	A	ENST00000283646	G143D	NM_144563.2	2004.2	RPIA	n	1	P
3_100413790	C	T	ENST00000273352	P780L	NM_032787.2	2938.1	GPR128	n	1	P
3_114057992	G	T	ENST00000474710	P696T	NM_001164342.1	54626.1	ZBTB20	n	1	P
3_121415560	T	A	ENST00000340645	E1265D	NM_004487.3	3004.1	GOLGB1	n	1	P
3_126191065	A	G	ENST00000389709	S331P	NM_025112.4	43145.1	ZXDC	n	1	P
3_130405249	T	G	ENST00000356763	E1094A	NM_014602.2	3067.1	PIK3R4	n	1	P
3_133099844	T	A	ENST00000393130	L430H	NM_023943.2,NM_001136469.1	33858.1	TMEM108	n	1	P
3_139077104	C	T	ENST00000333188	G855R	NM_004766.2	3108.1	COPB2	n	1	P
3_142204036	T	A	ENST00000350721	N2056I	NM_001184.3	3124.1	ATR	n	1	P
3_183210290	T	C	ENST00000341319	Y519C	NM_130446.2	3245.2	KLHL6	n	1	P
3_32030804	C	T	ENST00000360311	A78V	NM_001137674.2	46784.1	ZNF860	n	1	P
3_36756992	G	A	ENST00000416516	R592W	NM_033403.1	43064.1	DCLK3	n	1	P
3_48689423	C	G	ENST00000164024	R1937P	NM_001407.2	2775.1	CELSR3	n	1	P
4_184432021	G	T	ENST00000302327	W253C	NM_001564.2	3833.1	ING2	n	1	P
4_187003624	A	G	ENST00000296795	T262A	NM_003265.2	3846.1	TLR3	n	1	P
4_74275110	A	T	ENST00000295897	Y174F	NM_000477.5	3555.1	ALB	n	1	P
4_74853678	C	A	ENST00000296028	G48V	NM_002704.3	3563.1	PPBP	n	1	P
4_8608994	G	T	ENST00000360986	V357L	NM_001014447.2	33953.1	CPZ	n	1	P
4_87655895	C	T	ENST00000436978	T673I	NM_080685.2	47093.1	PTPN13	n	1	P
4_87680198	C	G	ENST00000436978	I1175M	NM_080685.2	47093.1	PTPN13	n	1	P
5_1280401	G	T	ENST00000310581	Q608K	NM_198253.2	3861.2	TERT	n	1	P
5_136328278	T	G	ENST00000394945	K201Q	NM_004598.3	4191.1	SPOCK1	n	1	P
5_139216581	A	G	ENST00000274710	K530R	NM_032289.2	4216.1	PSD2	n	1	P
5_140626712	G	C	ENST00000231173	E522D	NM_018935.2	4257.1	PCDHB15	n	1	P
5_147510894	G	C	ENST00000359874	V1043L	NM_001127698.1	47300.1	SPINK5	n	1	P
5_148392217	T	A	ENST00000515425	E1045V	NM_024577.3	4293.1	SH3TC2	n	1	P
5_179546376	C	T	ENST00000361132	G293S	NM_175062.3	4452.1	RASGEF1C	n	1	P
5_73931272	C	G	ENST00000537006	G347R	NM_003633.2	4021.1	ENC1	n	1	P
6_107566787	C	G	ENST00000369037	V223L	NM_020381.3	5059.1	PDSS2	n	1	P
6_132171147	C	T	ENST00000360971	R111C	NM_006208.2	5150.2	ENPP1	n	1	P
6_143792700	C	G	ENST00000367591	T177R	NM_003630.2	5199.1	PEX3	n	1	P
6_149342611	G	C	ENST00000367463	D311H	NM_005715.2	5213.1	UST	n	1	P
6_31545063	C	T	ENST00000449264	L151F	NM_000594.2	4702.1	TNF	n	1	P
6_33154447	G	T	ENST00000374708	P252Q	NM_080681.2	43452.1	COL11A2	n	1	P
6_33163374	G	A	ENST00000374680	S410L	NM_021976.3	4768.1	RXRB	n	1	P
6_33231828	G	C	ENST00000445902	T526R	NM_022553.4	4770.2	VPS52	n	1	P
6_34831840	C	A	ENST00000192788	L1093I	NM_017754.3	43455.1	UHRF1BP1	n	1	P
6_49928151	T	A	ENST00000322066	T22S	NM_001037499.1	34474.1	DEFB114	n	1	P
6_56417764	T	C	ENST00000244364	K2653E	NM_015548.4	47443.1	DST	n	1	P
6_56497780	C	T	ENST00000244364	R689H	NM_015548.4	47443.1	DST	n	1	P
6_69685227	C	G	ENST00000370598	H577D	NM_001704.2	4968.1	BAI3	n	1	P
6_71011764	A	T	ENST00000357250	F10I	NM_001851.4	4971.1	COL9A1	n	1	P
6_7230677	G	T	ENST00000379938	G782V	NM_001003699.3	34335.1	RREB1	n	1	P
6_90089026	T	C	ENST00000369415	I226V	NM_021244.4	5022.1	RRAGD	n	1	P
6_96034488	A	T	ENST00000358812	N58I	NM_024641.3	5032.1	MANEA	n	1	P
7_100173896	G	T	ENST00000310300	P535T	NM_002319.3	34706.1	LRCH4	n	1	P
7_100187937	G	C	ENST00000427939	Q131H	NM_012172.4	5699.2	FBXO24	n	1	P
7_100817976	G	T	ENST00000455377	A38D	NM_198571.2	5713.1	C7orf52	n	1	P
7_111936289	C	A	ENST00000361822	Q130K	NM_021994.2	5755.2	ZNF277	n	1	P
7_12664740	G	A	ENST00000297029	A289T	NM_001112706.2	47545.1	SCIN	n	1	P
7_136699896	T	G	ENST00000320658	V95G	NM_000739.2,NM_001006631.1,NM_001006627.1,NM_001006630.1,NM_001006626.1,NM_001006629.1,NM_001006632.1,NM_001006628.1	5843.1	CHRM2	n	1	P
7_140301270	A	C	ENST00000496613	S310A	NM_015689.3	43659.1	DENND2A	n	1	P
7_148801416	T	C	ENST00000378061	H516R	NM_001001661.2	34773.1	ZNF425	n	1	P
7_150557711	T	C	ENST00000467291	I660T	NM_001091.2	43679.1	ABP1	n	1	P
7_31746836	A	G	ENST00000342032	D136G	NM_006658.4	5436.1	C7orf16	n	1	P
7_33976958	C	G	ENST00000297161	L93V	NM_133468.4	5442.1	BMPER	n	1	P
7_44281378	C	T	ENST00000395749	R275H	NM_001220.4	5483.1	CAMK2B	n	1	P
7_94054949	G	A	ENST00000297268	G937S	NM_000089.3	34682.1	COL1A2	n	1	P
7_95442627	G	A	ENST00000324972	G115S	NM_004411.4	5644.1	DYNC1I1	n	1	P
7_99709850	G	T	ENST00000437822	L238M	NM_001190415.1	55135.1	TAF6	n	1	P
8_107782232	G	T	ENST00000311955	P63T	NM_139166.4	6305.1	ABRA	n	1	P
8_113326672	A	T	ENST00000297405	L2512H	NM_198123.1	6315.1	CSMD3	n	1	P
8_139144882	A	G	ENST00000395297	F1392S	NM_015912.3	6375.2	FAM135B	n	1	P
9_115818910	C	T	ENST00000374227	R20K	NM_003408.1	6787.1	ZFP37	n	1	P
9_120470866	G	T	ENST00000355622	C40F	NM_138554.3	6818.1	TLR4	n	1	P
9_120476846	G	A	ENST00000355622	A814T	NM_138554.3	6818.1	TLR4	n	1	P
9_20881926	G	T	ENST00000380249	G792W	NM_017794.3	34993.1	KIAA1797	n	1	P
9_34255784	C	T	ENST00000402558	C1274Y	NM_194313.2	6551.2	KIF24	n	1	P
9_35403794	G	A	ENST00000378495	V1514M	NM_006377.3	6579.1	UNC13B	n	1	P
9_37442187	G	T	ENST00000307750	T121K	NM_014872.2	6610.1	ZBTB5	n	1	P
9_6015291	T	C	ENST00000259569	K106R	NM_001243203.1,NM_001243202.1,NM_012416.3	6467.1	RANBP6	n	1	P
9_77257495	A	G	ENST00000376896	N134S	NM_006914.3	6646.1	RORB	n	1	P
9_91617047	G	T	ENST00000358157	R311L	NM_005226.2	6680.1	S1PR3	n	1	P
X_129518509	G	A	ENST00000276218	L305F	NM_178471.2	14625.1	GPR119	n	1	P
X_144904347	G	A	ENST00000370490	S135N	NM_032539.4,NM_001144006.2,NM_001144003.2,NM_001144008.2,NM_001144004.2,NM_001144009.2,NM_001144005.2,NM_001144010.2	14680.1	SLITRK2	n	1	P
X_153716442	C	T	ENST00000369649	D251N	NM_001142391.1	48195.1	SLC10A3	n	1	P
X_21674169	T	G	ENST00000379499	K580Q	NM_153270.1	14199.1	KLHL34	n	1	P
X_23731273	G	C	ENST00000379303	A214G	NM_001037171.1	43924.1	ACOT9	n	1	P
X_41206139	G	C	ENST00000457138	R532T	NM_001193417.1	55404.1	DDX3X	n	1	P
X_41206147	A	C	ENST00000457138	N535H	NM_001193417.1	55404.1	DDX3X	n	1	P
X_62898438	C	A	ENST00000253401	W192C	NM_015185.2	35315.1	ARHGEF9	n	1	P
X_66937331	T	A	ENST00000374690	L729I	NM_000044.3	14387.1	AR	n	1	P
X_78010950	G	A	ENST00000435339	R195H	NM_005296.2	14441.1	LPAR4	n	1	P
X_86873049	C	A	ENST00000373114	P281H	NM_057162.2	14456.1	KLHL4	n	1	P

## Sheet: Table S4
OVC.S2	(Drivers were curated from COSMIC 58V and TCGA project, passengers were curated from CCLE project)
Genomic Coordinate (GRCh 37)	Referen Allele	Mutated Allele	ENSEMBL Transcript ID	Amino Acid Substitution	REFSEQ ID	Consensus Coding Sequence ID	HUGO Gene Symbol	If listed as CHASM driver	Detected frequency of AAS	Driver or Passenger
10_26385321	A	G	ENST00000265944	N525S	NM_017433.4	7148.1	MYO3A	n	2	D
11_75898143	C	T	ENST00000322563	C344Y	NM_004626.2	8242.1	WNT11	n	2	D
12_13768146	C	T	ENST00000279593	R519Q	NM_000834.3	8662.1	GRIN2B	n	2	D
12_25398281	C	G	ENST00000256078	G13A	NM_033360.2	8703.1	KRAS	y	3	D
12_25398284	C	A	ENST00000256078	G12V	NM_033360.2	8703.1	KRAS	y	18	D
12_25398284	C	G	ENST00000256078	G12A	NM_033360.2	8703.1	KRAS	y	4	D
12_25398284	C	T	ENST00000256078	G12D	NM_033360.2	8703.1	KRAS	y	13	D
12_25398285	C	G	ENST00000256078	G12R	NM_033360.2	8703.1	KRAS	y	3	D
17_21319682	C	T	ENST00000331718	S343L	NM_021012.4	11219.1	KCNJ12	n	2	D
17_37881378	A	G	ENST00000269571	N857S	NM_004448.2	32642.1	ERBB2	n	2	D
17_7577105	G	T	ENST00000269305	P278H	NM_001126115.1,NM_000546.4,NM_001126112.1	11118.1	TP53	y	3	D
17_7577114	C	A	ENST00000269305	C275F	NM_001126115.1,NM_000546.4,NM_001126112.1	11118.1	TP53	y	2	D
17_7577114	C	T	ENST00000269305	C275Y	NM_001126115.1,NM_000546.4,NM_001126112.1	11118.1	TP53	y	3	D
17_7577120	C	A	ENST00000269305	R273L	NM_001126115.1,NM_000546.4,NM_001126112.1	11118.1	TP53	y	11	D
17_7577121	G	A	ENST00000269305	R273C	NM_001126115.1,NM_000546.4,NM_001126112.1	11118.1	TP53	y	7	D
17_7577121	G	T	ENST00000269305	R273S	NM_001126115.1,NM_000546.4,NM_001126112.1	11118.1	TP53	y	7	D
17_7577124	C	A	ENST00000269305	V272L	NM_001126115.1,NM_000546.4,NM_001126112.1	11118.1	TP53	y	3	D
17_7577124	C	T	ENST00000269305	V272M	NM_001126115.1,NM_000546.4,NM_001126112.1	11118.1	TP53	y	2	D
17_7577141	C	A	ENST00000269305	G266V	NM_001126115.1,NM_000546.4,NM_001126112.1	11118.1	TP53	y	2	D
17_7577142	C	T	ENST00000269305	G266R	NM_001126115.1,NM_000546.4,NM_001126112.1	11118.1	TP53	y	2	D
17_7577506	C	A	ENST00000269305	D259Y	NM_001126115.1,NM_000546.4,NM_001126112.1	11118.1	TP53	y	2	D
17_7577506	C	T	ENST00000269305	D259N	NM_001126115.1,NM_000546.4,NM_001126112.1	11118.1	TP53	y	2	D
17_7577532	G	A	ENST00000269305	P250L	NM_001126115.1,NM_000546.4,NM_001126112.1	11118.1	TP53	y	2	D
17_7577538	C	A	ENST00000269305	R248L	NM_001126115.1,NM_000546.4,NM_001126112.1	11118.1	TP53	y	6	D
17_7577539	G	A	ENST00000269305	R248W	NM_001126115.1,NM_000546.4,NM_001126112.1	11118.1	TP53	y	5	D
17_7577547	C	A	ENST00000269305	G245V	NM_001126115.1,NM_000546.4,NM_001126112.1	11118.1	TP53	y	2	D
17_7577547	C	T	ENST00000269305	G245D	NM_001126115.1,NM_000546.4,NM_001126112.1	11118.1	TP53	y	2	D
17_7577548	C	A	ENST00000269305	G245C	NM_001126115.1,NM_000546.4,NM_001126112.1	11118.1	TP53	y	4	D
17_7577551	C	A	ENST00000269305	G244C	NM_001126115.1,NM_000546.4,NM_001126112.1	11118.1	TP53	y	2	D
17_7577570	C	A	ENST00000269305	M237I	NM_001126115.1,NM_000546.4,NM_001126112.1	11118.1	TP53	y	2	D
17_7577574	T	C	ENST00000269305	Y236C	NM_001126115.1,NM_000546.4,NM_001126112.1	11118.1	TP53	y	2	D
17_7577580	T	C	ENST00000269305	Y234C	NM_001126115.1,NM_000546.4,NM_001126112.1	11118.1	TP53	y	2	D
17_7578190	T	C	ENST00000269305	Y220C	NM_001126115.1,NM_000546.4,NM_001126112.1	11118.1	TP53	y	8	D
17_7578190	T	G	ENST00000269305	Y220S	NM_001126115.1,NM_000546.4,NM_001126112.1	11118.1	TP53	y	8	D
17_7578203	C	T	ENST00000269305	V216M	NM_001126115.1,NM_000546.4,NM_001126112.1	11118.1	TP53	y	2	D
17_7578208	T	G	ENST00000269305	H214P	NM_001126115.1,NM_000546.4,NM_001126112.1	11118.1	TP53	n	2	D
17_7578235	T	C	ENST00000269305	Y205C	NM_001126115.1,NM_000546.4,NM_001126112.1	11118.1	TP53	y	2	D
17_7578265	A	C	ENST00000269305	I195S	NM_001126115.1,NM_000546.4,NM_001126112.1	11118.1	TP53	y	3	D
17_7578265	A	G	ENST00000269305	I195T	NM_001126115.1,NM_000546.4,NM_001126112.1	11118.1	TP53	y	7	D
17_7578268	A	G	ENST00000269305	L194P	NM_001126115.1,NM_000546.4,NM_001126112.1	11118.1	TP53	y	2	D
17_7578271	T	C	ENST00000269305	H193R	NM_001126115.1,NM_000546.4,NM_001126112.1	11118.1	TP53	y	3	D
17_7578271	T	G	ENST00000269305	H193P	NM_001126115.1,NM_000546.4,NM_001126112.1	11118.1	TP53	y	2	D
17_7578394	T	C	ENST00000269305	H179R	NM_001126115.1,NM_000546.4,NM_001126112.1	11118.1	TP53	y	5	D
17_7578394	T	G	ENST00000269305	H179P	NM_001126115.1,NM_000546.4,NM_001126112.1	11118.1	TP53	y	7	D
17_7578403	C	T	ENST00000269305	C176Y	NM_001126115.1,NM_000546.4,NM_001126112.1	11118.1	TP53	y	5	D
17_7578406	C	A	ENST00000269305	R175L	NM_001126115.1,NM_000546.4,NM_001126112.1	11118.1	TP53	y	5	D
17_7578413	C	A	ENST00000269305	V173L	NM_001126115.1,NM_000546.4,NM_001126112.1	11118.1	TP53	y	2	D
17_7578442	T	C	ENST00000269305	Y163C	NM_001126115.1,NM_000546.4,NM_001126112.1	11118.1	TP53	y	2	D
17_7578442	T	G	ENST00000269305	Y163S	NM_001126115.1,NM_000546.4,NM_001126112.1	11118.1	TP53	y	2	D
17_7578454	G	A	ENST00000269305	A159V	NM_001126115.1,NM_000546.4,NM_001126112.1	11118.1	TP53	y	2	D
17_7578461	C	A	ENST00000269305	V157F	NM_001126115.1,NM_000546.4,NM_001126112.1	11118.1	TP53	y	5	D
17_7578534	C	A	ENST00000269305	K132N	NM_001126115.1,NM_000546.4,NM_001126112.1	11118.1	TP53	y	2	D
17_7578535	T	G	ENST00000269305	K132T	NM_001126115.1,NM_000546.4,NM_001126112.1	11118.1	TP53	y	2	D
1_47401277	C	A	ENST00000310638	V185F	NM_000778.3	543.1	CYP4A11	n	2	D
21_43411551	T	G	ENST00000398499	E885A	NM_020727.4	13678.1	ZNF295	n	2	D
2_106761805	C	G	ENST00000409501	V100L	NM_025076.4	46378.1	UXS1	n	2	D
2_197737199	A	C	ENST00000354764	F565C	NM_024989.3	2318.1	PGAP1	n	2	D
3_178952085	A	G	ENST00000263967	H1047R	NM_006218.2	43171.1	PIK3CA	y	3	D
5_135692447	T	A	ENST00000513104	D210V	NM_020389.2	47267.2	TRPC7	n	2	D
5_7802364	G	A	ENST00000338316	V888I	NM_020546.2	3872.2	ADCY2	n	2	D
7_140453136	A	T	ENST00000288602	V600E	NM_004333.4	5863.1	BRAF	y	3	D
10_103239174	T	C	ENST00000370187	L95S	NM_033637.2	7512.1	BTRC	n	1	P
10_103310592	G	A	ENST00000370187	R598Q	NM_033637.2	7512.1	BTRC	n	1	P
10_105200558	A	T	ENST00000369797	Y1503F	NM_014976.1	31276.1	PDCD11	n	1	P
10_105762362	G	C	ENST00000369755	E476Q	NM_014720.2	7553.1	SLK	n	1	P
10_1245930	G	A	ENST00000381312	R614W	NM_018702.3	7058.1	ADARB2	n	1	P
10_127737891	G	T	ENST00000368679	H619Q	NM_003474.4	7653.1	ADAM12	n	1	P
10_132915133	G	A	ENST00000368642	P442S	NM_174937.3	7662.2	TCERG1L	n	1	P
10_16967417	T	C	ENST00000377833	N2157D	NM_001081.3	7113.1	CUBN	n	1	P
10_16970245	G	T	ENST00000377833	P2061H	NM_001081.3	7113.1	CUBN	n	1	P
10_17110639	T	C	ENST00000377833	H919R	NM_001081.3	7113.1	CUBN	n	1	P
10_30749686	G	A	ENST00000263056	R442H	NM_005204.3	7166.1	MAP3K8	n	1	P
10_460020	G	A	ENST00000280886	P297L	NM_014974.2	7054.1	DIP2C	n	1	P
10_50678819	C	T	ENST00000355832	V1063I	NM_000124.2	7229.1	ERCC6	n	1	P
10_54040670	C	T	ENST00000373980	H509Y	NM_006258.3	7244.1	PRKG1	n	1	P
10_54074695	G	A	ENST00000373970	A86T	NM_012242.2	7246.1	DKK1	n	1	P
10_55582051	G	A	ENST00000320301	P1812L	NM_033056.3	7248.1	PCDH15	n	1	P
10_62547870	T	G	ENST00000395284	V124G	NM_001786.4	44408.1	CDK1	n	1	P
10_70332477	G	T	ENST00000373644	V128F	NM_030625.2	7281.1	TET1	n	1	P
10_70333555	C	T	ENST00000373644	S487L	NM_030625.2	7281.1	TET1	n	1	P
10_93617234	A	T	ENST00000371627	K1014I	NM_025235.3	7417.1	TNKS2	n	1	P
11_104900466	T	C	ENST00000436863	N263S	NM_033292.2	8330.1	CASP1	n	1	P
11_108057279	C	T	ENST00000278612	S219N	NM_002519.2	41710.1	NPAT	n	1	P
11_113270369	G	A	ENST00000303941	G560S	NM_178510.1	44734.1	ANKK1	n	1	P
11_121415993	T	A	ENST00000260197	S636T	NM_003105.5	8436.1	SORL1	n	1	P
11_121476233	A	T	ENST00000260197	K1634M	NM_003105.5	8436.1	SORL1	n	1	P
11_130785143	G	A	ENST00000265909	T231I	NM_014758.2	31721.1	SNX19	n	1	P
11_17190649	T	C	ENST00000265970	I214V	NM_002645.2	7824.1	PIK3C2A	n	1	P
11_18418405	G	C	ENST00000540430	D35H	NM_001165414.1	53609.1	LDHA	n	1	P
11_281692	G	C	ENST00000312165	R653P	NM_138329.1	7693.1	NLRP6	n	1	P
11_35226143	G	C	ENST00000428726	R413P	NM_000610.3	7897.1	CD44	n	1	P
11_58477315	A	G	ENST00000529732	M272T	NM_201648.2	7970.1	GLYAT	n	1	P
11_65298145	A	G	ENST00000270176	K299E	NM_020680.3	41672.1	SCYL1	n	1	P
11_6631186	C	T	ENST00000420936	A333V	NM_004517.2,NM_001014795.1,NM_001014794.1	7768.1	ILK	n	1	P
11_67201897	C	T	ENST00000312629	T366M	NM_003952.2	41677.1	RPS6KB2	n	1	P
11_69588204	T	C	ENST00000168712	N165S	NM_002007.2	8194.1	FGF4	n	1	P
11_77727937	C	A	ENST00000353172	R157L	NM_001203262.1,NM_001203260.1,NM_023930.3	8255.2	KCTD14	n	1	P
11_7984973	C	T	ENST00000328600	D24N	NM_176821.3	7784.1	NLRP10	n	1	P
11_94180594	C	T	ENST00000323929	R525K	NM_005591.3	8299.1	MRE11A	n	1	P
12_1009716	G	C	ENST00000537687	E2435Q	NM_001184985.1	53730.1	WNK1	n	1	P
12_109639439	G	T	ENST00000377848	G949V	NM_001093.3	31898.1	ACACB	n	1	P
12_112305470	C	A	ENST00000202788	P94H	NM_139078.1	44975.1	MAPKAPK5	n	1	P
12_116675500	G	A	ENST00000281928	T28M	NM_015335.4	9177.1	MED13L	n	1	P
12_120135793	C	T	ENST00000392521	R1897H	NM_001206999.1	55891.1	CIT	n	1	P
12_121622561	C	T	ENST00000546057	P582S	NM_002562.5	9213.1	P2RX7	n	1	P
12_12871056	C	T	ENST00000228872	P95S	NM_004064.3	8653.1	CDKN1B	n	1	P
12_14792851	A	C	ENST00000261170	M701R	NM_004963.3	8664.1	GUCY2C	n	1	P
12_14804931	C	T	ENST00000261170	G523S	NM_004963.3	8664.1	GUCY2C	n	1	P
12_26774081	A	G	ENST00000381340	V1146A	NM_002223.2	41764.1	ITPR2	n	1	P
12_41323601	A	G	ENST00000551295	D167G	NM_001843.3	8737.1	CNTN1	n	1	P
12_4702176	A	C	ENST00000540757	K43Q	NM_003845.1	8530.1	DYRK4	n	1	P
12_52306990	C	T	ENST00000388922	R57W	NM_000020.2,NM_001077401.1	31804.1	ACVRL1	n	1	P
12_53880831	C	A	ENST00000547035	Q115H	NM_001193511.1	55831.1	MAP3K12	n	1	P
12_56094884	G	A	ENST00000553804	R157W	NM_001144996.1	55832.1	ITGA7	n	1	P
12_56490580	A	G	ENST00000267101	K742E	NM_001982.3	31833.1	ERBB3	n	1	P
12_57572756	G	A	ENST00000243077	A1564T	NM_002332.2	8932.1	LRP1	n	1	P
12_57587715	G	A	ENST00000243077	R2613Q	NM_002332.2	8932.1	LRP1	n	1	P
12_57603859	A	G	ENST00000243077	S4163G	NM_002332.2	8932.1	LRP1	n	1	P
12_69968410	C	T	ENST00000550389	P401L	NM_006654.3,NM_001042555.1	41809.1	FRS2	n	1	P
12_78515890	G	A	ENST00000536525	S1307N	NM_014903.4	41815.1	NAV3	n	1	P
12_78598790	C	A	ENST00000536525	L2282M	NM_014903.4	41815.1	NAV3	n	1	P
12_96707125	G	A	ENST00000543119	R131C	NM_001170464.2	53819.1	CDK17	n	1	P
12_99042271	A	G	ENST00000551964	N45S	NM_181861.1	9069.1	APAF1	n	1	P
12_990928	C	A	ENST00000537687	P1321Q	NM_001184985.1	53730.1	WNK1	n	1	P
13_110434614	C	T	ENST00000375856	G1263R	NM_003749.2	9510.1	IRS2	n	1	P
13_111371966	C	T	ENST00000375774	P319L	NM_005537.3	9517.1	ING1	n	1	P
13_111372179	C	A	ENST00000375774	P390H	NM_005537.3	9517.1	ING1	n	1	P
13_111811428	T	C	ENST00000375741	S103P	NM_001113511.1	45068.1	ARHGEF7	n	1	P
13_113487196	G	A	ENST00000375645	R473Q	NM_015205.2	32011.1	ATP11A	n	1	P
13_21563041	C	T	ENST00000542899	G293D	NM_014572.2	9294.1	LATS2	n	1	P
13_23909622	G	T	ENST00000382292	P2798Q	NM_014363.4	9300.2	SACS	n	1	P
13_41134255	G	A	ENST00000379561	A458V	NM_002015.3	9371.1	FOXO1	n	1	P
13_52657425	C	T	ENST00000355568	D515N	NM_199289.1	31979.1	NEK5	n	1	P
13_52676368	T	C	ENST00000355568	I224V	NM_199289.1	31979.1	NEK5	n	1	P
13_53603175	G	T	ENST00000219022	Q68H	NM_006418.4	9440.1	OLFM4	n	1	P
13_95899927	C	T	ENST00000376887	R52H	NM_005845.3	9474.1	ABCC4	n	1	P
14_105618301	C	T	ENST00000331782	G338D	NM_002226.3	9998.1	JAG2	n	1	P
14_21813333	T	G	ENST00000400017	N1198K	NM_020366.3	45080.1	RPGRIP1	n	1	P
14_24880575	C	T	ENST00000382554	T854M	NM_025081.2	45090.1	NYNRIN	n	1	P
14_33243087	G	A	ENST00000280979	M1192I	NM_004274.4	9644.1	AKAP6	n	1	P
14_33243091	A	G	ENST00000280979	K1194E	NM_004274.4	9644.1	AKAP6	n	1	P
14_33291737	C	T	ENST00000280979	P1573L	NM_004274.4	9644.1	AKAP6	n	1	P
14_33292883	A	C	ENST00000280979	Q1955P	NM_004274.4	9644.1	AKAP6	n	1	P
14_45623953	T	C	ENST00000267430	Y413H	NM_020937.2	32070.1	FANCM	n	1	P
14_45658449	A	G	ENST00000267430	I1742V	NM_020937.2	32070.1	FANCM	n	1	P
14_61180833	G	C	ENST00000216513	S546R	NM_017420.4	9749.2	SIX4	n	1	P
14_61952265	A	G	ENST00000332981	M442V	NM_006255.3	9752.1	PRKCH	n	1	P
14_64694312	G	T	ENST00000353772	T476K	NM_001040275.1,NM_001040276.1	32096.1	ESR2	n	1	P
14_71227762	C	A	ENST00000555993	V320F	NM_033141.2	32112.1	MAP3K9	n	1	P
14_75386549	G	A	ENST00000557413	A130V	NM_031464.4	9834.2	RPS6KL1	n	1	P
14_75580951	C	G	ENST00000238616	Q276H	NM_033116.4	9839.1	NEK9	n	1	P
14_78392182	A	G	ENST00000238561	K362E	NM_020421.3	9869.1	ADCK1	n	1	P
14_92336674	C	T	ENST00000342058	R414Q	NM_006329.3	9898.1	FBLN5	n	1	P
14_94053223	G	A	ENST00000256339	A824T	NM_020818.3	9911.2	KIAA1409	n	1	P
14_94088319	G	T	ENST00000256339	E1403D	NM_020818.3	9911.2	KIAA1409	n	1	P
14_94173051	A	G	ENST00000256339	H2393R	NM_020818.3	9911.2	KIAA1409	n	1	P
15_25981204	T	C	ENST00000356865	I247V	NM_024490.3	32178.1	ATP10A	n	1	P
15_28422149	C	T	ENST00000261609	E3127K	NM_004667.4	10021.1	HERC2	n	1	P
15_28483903	C	A	ENST00000261609	G1198V	NM_004667.4	10021.1	HERC2	n	1	P
15_28514413	G	A	ENST00000261609	A476V	NM_004667.4	10021.1	HERC2	n	1	P
15_28514548	A	T	ENST00000261609	I431K	NM_004667.4	10021.1	HERC2	n	1	P
15_28518046	G	A	ENST00000261609	T302M	NM_004667.4	10021.1	HERC2	n	1	P
15_40564567	G	A	ENST00000260404	R334H	NM_020168.4,NM_001128628.1,NM_001128629.1	10054.1	PAK6	n	1	P
15_40586540	C	T	ENST00000260402	R663Q	NM_004573.2	42020.1	PLCB2	n	1	P
15_40599813	C	T	ENST00000260402	E21K	NM_004573.2	42020.1	PLCB2	n	1	P
15_40914237	A	G	ENST00000346991	N618S	NM_170589.3	42023.1	CASC5	n	1	P
15_40915874	T	C	ENST00000346991	C1164R	NM_170589.3	42023.1	CASC5	n	1	P
15_40916462	C	T	ENST00000346991	P1360S	NM_170589.3	42023.1	CASC5	n	1	P
15_41796738	G	A	ENST00000263800	R741W	NM_002344.5	10077.1	LTK	n	1	P
15_41870209	T	C	ENST00000263798	L803S	NM_006293.3	10080.1	TYRO3	n	1	P
15_41961113	T	G	ENST00000219905	I7M	NM_001164273.1	55959.1	MGA	n	1	P
15_42115750	C	T	ENST00000456763	P1241L	NM_001128608.1	45239.1	MAPKBP1	n	1	P
15_43045298	C	A	ENST00000267890	V716L	NM_173500.3	42029.1	TTBK2	n	1	P
15_48720597	T	C	ENST00000316623	T2315A	NM_000138.4	32232.1	FBN1	n	1	P
15_50884245	G	T	ENST00000313478	S1396Y	NM_017672.4	42035.1	TRPM7	n	1	P
15_52353688	A	C	ENST00000261845	N353T	NM_002748.3	10147.1	MAPK6	n	1	P
15_54305939	G	A	ENST00000260323	S280N	NM_001080534.1	45264.1	UNC13C	n	1	P
15_54308074	T	G	ENST00000260323	L992V	NM_001080534.1	45264.1	UNC13C	n	1	P
15_68040926	G	C	ENST00000178640	C374S	NM_145160.2	10224.1	MAP2K5	n	1	P
15_75981281	A	T	ENST00000308508	F709I	NM_001897.4	10284.1	CSPG4	n	1	P
15_78882331	A	G	ENST00000299565	I200V	NM_000745.3	10304.1	CHRNA5	n	1	P
15_85411391	G	A	ENST00000258888	A1810T	NM_020778.4	10333.1	ALPK3	n	1	P
15_99472828	G	A	ENST00000268035	V942I	NM_000875.3	10378.1	IGF1R	n	1	P
16_18908156	T	G	ENST00000446231	D72A	NM_015092.4	45430.1	SMG1	n	1	P
16_2335591	G	C	ENST00000301732	A1112G	NM_001089.2	10466.1	ABCA3	n	1	P
16_46781882	G	A	ENST00000394809	P75L	NM_182493.2	10723.2	MYLK3	n	1	P
16_49557582	C	T	ENST00000262383	D1260N	NM_015069.2	32445.1	ZNF423	n	1	P
16_49669726	C	T	ENST00000262383	A1113T	NM_015069.2	32445.1	ZNF423	n	1	P
16_49672192	C	T	ENST00000262383	E291K	NM_015069.2	32445.1	ZNF423	n	1	P
16_52473331	G	A	ENST00000219746	R513C	NM_001080430.2	54009.1	TOX3	n	1	P
16_53498157	C	T	ENST00000262133	A527V	NM_005611.3	10748.1	RBL2	n	1	P
16_53515585	G	A	ENST00000262133	M1029I	NM_005611.3	10748.1	RBL2	n	1	P
16_55518055	A	G	ENST00000219070	M170V	NM_004530.4	10752.1	MMP2	n	1	P
16_67943104	G	A	ENST00000291041	R151H	NM_006742.2	10851.1	PSKH1	n	1	P
16_77323211	G	A	ENST00000282849	P1167L	NM_199355.2	10926.1	ADAMTS18	n	1	P
17_10406189	T	C	ENST00000226207	I993V	NM_005963.3	11155.1	MYH1	n	1	P
17_19285705	G	A	ENST00000299612	G558R	NM_139032.2	11207.1	MAPK7	n	1	P
17_35548083	G	A	ENST00000353139	T1517M	NM_198834.1	42302.1	ACACA	n	1	P
17_35563719	G	A	ENST00000353139	T1309M	NM_198834.1	42302.1	ACACA	n	1	P
17_3628062	G	A	ENST00000325418	G278E	NM_031965.2	11036.1	GSG2	n	1	P
17_36936844	C	T	ENST00000269554	R123H	NM_003559.4	11329.1	PIP4K2B	n	1	P
17_36943152	G	A	ENST00000269554	P61S	NM_003559.4	11329.1	PIP4K2B	n	1	P
17_36955621	G	C	ENST00000269554	S19R	NM_003559.4	11329.1	PIP4K2B	n	1	P
17_37809917	G	A	ENST00000544210	A45T	NM_001165937.1	54117.1	STARD3	n	1	P
17_37814086	G	A	ENST00000336308	R119Q	NM_006804.3	11341.1	STARD3	n	1	P
17_38562864	A	T	ENST00000423485	H605Q	NM_001067.3	45672.1	TOP2A	n	1	P
17_4798414	G	A	ENST00000355280	D988N	NM_153827.4	45588.1	MINK1	n	1	P
17_5462555	C	A	ENST00000269280	K487N	NM_033004.3	42246.1	NLRP1	n	1	P
17_56700329	G	A	ENST00000240361	S99L	NM_001201457.1	56042.1	TEX14	n	1	P
17_57058175	A	G	ENST00000308249	N684S	NM_014906.3	11613.1	PPM1E	n	1	P
17_61766992	G	C	ENST00000361357	E351D	NM_203351.1	32701.1	MAP3K3	n	1	P
17_62574688	C	A	ENST00000262435	R260M	NM_022739.3	32707.1	SMURF2	n	1	P
17_67501934	C	A	ENST00000359094	N10K	NM_002758.3	11686.1	MAP2K6	n	1	P
17_73728022	G	A	ENST00000200181	G449S	NM_000213.3	11727.1	ITGB4	n	1	P
17_79104981	C	T	ENST00000326724	E72K	NM_001080395.2	45807.1	AATK	n	1	P
17_80045245	G	C	ENST00000306749	A1060G	NM_004104.4	11801.1	FASN	n	1	P
18_45422929	T	C	ENST00000356825	T67A	NM_001135937.1	45863.1	SMAD2	n	1	P
18_55319795	T	C	ENST00000283684	Q1061R	NM_005603.4	11965.1	ATP8B1	n	1	P
18_6948453	C	T	ENST00000389658	A2887T	NM_005559.3	32787.1	LAMA1	n	1	P
18_7050764	T	G	ENST00000389658	T173P	NM_005559.3	32787.1	LAMA1	n	1	P
18_8786012	G	A	ENST00000359865	A604T	NM_015210.3	11841.1	KIAA0802	n	1	P
18_8786031	G	A	ENST00000359865	R610H	NM_015210.3	11841.1	KIAA0802	n	1	P
18_8824783	G	T	ENST00000359865	S1092I	NM_015210.3	11841.1	KIAA0802	n	1	P
18_8825902	G	A	ENST00000359865	R1465Q	NM_015210.3	11841.1	KIAA0802	n	1	P
19_10291130	C	T	ENST00000359526	R114K	NM_001130823.1	45958.1	DNMT1	n	1	P
19_10395650	C	T	ENST00000264832	R458W	NM_000201.2	12231.1	ICAM1	n	1	P
19_10465201	C	T	ENST00000525621	R901Q	NM_003331.4	12236.1	TYK2	n	1	P
19_10476393	C	T	ENST00000525621	G271S	NM_003331.4	12236.1	TYK2	n	1	P
19_15299916	C	T	ENST00000263388	R421H	NM_000435.2	12326.1	NOTCH3	n	1	P
19_17104239	T	C	ENST00000291440	H465R	NM_015692.2	42519.1	CPAMD8	n	1	P
19_17132902	G	A	ENST00000291440	T108M	NM_015692.2	42519.1	CPAMD8	n	1	P
19_18266849	G	A	ENST00000222254	V54M	NM_005027.2	12371.1	PIK3R2	n	1	P
19_18280096	G	A	ENST00000222254	A727T	NM_005027.2	12371.1	PIK3R2	n	1	P
19_18391597	G	A	ENST00000252818	P233L	NM_005354.4	32959.1	JUND	n	1	P
19_19625789	C	T	ENST00000360913	V150I	NM_032037.2	12403.1	TSSK6	n	1	P
19_1979811	A	G	ENST00000255641	T355A	NM_001319.6	12077.1	CSNK1G2	n	1	P
19_33486941	T	C	ENST00000254260	S471G	NM_033103.4	12427.1	RHPN2	n	1	P
19_40316468	G	A	ENST00000323039	R593W	NM_004714.1	12543.1	DYRK1B	n	1	P
19_40721006	C	T	ENST00000253055	A891V	NM_002446.3	12549.1	MAP3K10	n	1	P
19_40886783	G	A	ENST00000291823	S372L	NM_144685.3	12555.1	HIPK4	n	1	P
19_41743941	T	A	ENST00000301178	H292Q	NM_021913.3	12575.1	AXL	n	1	P
19_41744482	C	T	ENST00000301178	R368W	NM_021913.3	12575.1	AXL	n	1	P
19_41854261	C	T	ENST00000221930	R152Q	NM_000660.4	33031.1	TGFB1	n	1	P
19_45797665	C	T	ENST00000262891	P518L	NM_001199867.1	56097.1	MARK4	n	1	P
19_47192904	C	G	ENST00000433867	E621Q	NM_001079882.1,NM_016457.4,NM_001079880.1,NM_001079881.1	12689.1	PRKD2	n	1	P
19_48204780	C	T	ENST00000396720	A1264V	NM_015711.3	46134.1	GLTSCR1	n	1	P
19_51483060	T	C	ENST00000304045	K197R	NM_001207053.1,NM_005046.3,NM_139277.2	12812.1	KLK7	n	1	P
19_54401274	C	A	ENST00000263431	P334H	NM_002739.3	12867.1	PRKCG	n	1	P
19_55815059	C	G	ENST00000309383	S384C	NM_032430.1	12921.1	BRSK1	n	1	P
19_59061780	C	T	ENST00000253024	R790C	NM_005762.2	12985.1	TRIM28	n	1	P
1_116534805	G	A	ENST00000369503	G81S	NM_018420.2	44198.1	SLC22A15	n	1	P
1_1168223	C	A	ENST00000379198	R189S	NM_080605.3	13.1	B3GALT6	n	1	P
1_145541874	G	T	ENST00000369304	G1133W	NM_003637.3	918.1	ITGA10	n	1	P
1_150482145	G	A	ENST00000369049	A44T	NM_001202858.1	55632.1	ECM1	n	1	P
1_150936510	G	A	ENST00000271640	V1237M	NM_001145415.1	44217.1	SETDB1	n	1	P
1_151266494	C	T	ENST00000271657	G769S	NM_002651.2	993.1	PI4KB	n	1	P
1_151274742	G	A	ENST00000271657	P530L	NM_002651.2	993.1	PI4KB	n	1	P
1_156811569	C	A	ENST00000368195	D1139Y	NM_014215.2	1160.1	INSRR	n	1	P
1_16254932	C	T	ENST00000375759	R733C	NM_015001.2	164.1	SPEN	n	1	P
1_16263763	G	A	ENST00000375759	G3378S	NM_015001.2	164.1	SPEN	n	1	P
1_16460396	C	T	ENST00000358432	R566H	NM_004431.3	169.1	EPHA2	n	1	P
1_172629250	C	A	ENST00000367721	H122N	NM_000639.1	1304.1	FASLG	n	1	P
1_175049503	C	A	ENST00000239462	T330N	NM_022093.1	30943.1	TNN	n	1	P
1_198675959	G	T	ENST00000442510	G259V	NM_002838.3	1397.1	PTPRC	n	1	P
1_204413520	A	G	ENST00000367187	V904A	NM_002646.3	1446.1	PIK3C2B	n	1	P
1_204438186	A	C	ENST00000367187	L249V	NM_002646.3	1446.1	PIK3C2B	n	1	P
1_205156631	T	G	ENST00000367162	E190A	NM_015375.2	1451.1	DSTYK	n	1	P
1_213415066	A	G	ENST00000366960	I749M	NM_012424.3	1513.1	RPS6KC1	n	1	P
1_22927812	G	A	ENST00000166244	V917I	NM_020526.3	225.1	EPHA8	n	1	P
1_229623359	G	A	ENST00000261396	S399F	NM_018230.2	1579.1	NUP133	n	1	P
1_229772315	A	G	ENST00000258243	K652R	NM_014777.2	31052.1	URB2	n	1	P
1_240370769	T	G	ENST00000319653	M886R	NM_020066.4	31069.2	FMN2	n	1	P
1_240371573	C	T	ENST00000319653	P1154L	NM_020066.4	31069.2	FMN2	n	1	P
1_247588417	G	A	ENST00000366496	V558M	NM_001127461.2	44346.1	NLRP3	n	1	P
1_27689239	C	T	ENST00000357582	R383H	NM_004672.3	299.1	MAP3K6	n	1	P
1_29642614	T	G	ENST00000345512	I1165S	NM_005704.4	334.1	PTPRU	n	1	P
1_36932047	C	T	ENST00000373103	E835K	NM_156039.3	414.1	CSF3R	n	1	P
1_36932164	G	A	ENST00000373103	R796C	NM_156039.3	414.1	CSF3R	n	1	P
1_36932463	A	G	ENST00000373103	M696T	NM_156039.3	414.1	CSF3R	n	1	P
1_45291930	C	T	ENST00000372192	V1036M	NM_003738.4	516.1	PTCH2	n	1	P
1_46499771	A	G	ENST00000361297	K1234R	NM_015112.2	41326.1	MAST2	n	1	P
1_47748129	G	A	ENST00000371877	S379F	NM_001048166.1	41329.1	STIL	n	1	P
1_6209416	G	C	ENST00000262450	Q351E	NM_015557.2	57.1	CHD5	n	1	P
1_64624775	G	A	ENST00000371079	R429Q	NM_005012.2	626.1	ROR1	n	1	P
1_70504368	C	T	ENST00000035383	P916L	NM_020794.2	645.1	LRRC7	n	1	P
1_84668447	G	A	ENST00000370682	D246N	NM_001242859.1	55610.1	PRKACB	n	1	P
1_94667305	C	T	ENST00000260526	V418I	NM_004815.3	748.1	ARHGAP29	n	1	P
20_30072145	G	A	ENST00000201979	R270H	NM_014012.4	13181.1	REM1	n	1	P
20_30667614	C	T	ENST00000375852	R156C	NM_002110.3	33460.1	HCK	n	1	P
20_31387128	G	A	ENST00000328111	A585T	NM_006892.3	13205.1	DNMT3B	n	1	P
20_35651098	C	A	ENST00000373664	R838S	NM_002895.2	13289.1	RBL1	n	1	P
20_42343910	C	T	ENST00000217026	T654M	NM_002466.2	13322.1	MYBL2	n	1	P
20_43610574	G	A	ENST00000372806	R117Q	NM_006282.2	13341.1	STK4	n	1	P
20_44640899	C	T	ENST00000372330	A374V	NM_004994.2	13390.1	MMP9	n	1	P
20_46262371	T	G	ENST00000371998	Y319D	NM_181659.2	13407.1	NCOA3	n	1	P
20_46295169	C	T	ENST00000467815	R547K	NM_198596.2	13409.2	SULF2	n	1	P
20_61386166	G	A	ENST00000370501	E282K	NM_002531.2	13502.1	NTSR1	n	1	P
20_62173638	T	C	ENST00000217188	Q275R	NM_080823.2	13525.1	SRMS	n	1	P
21_43187050	T	G	ENST00000332512	K51T	NM_020639.2	13675.1	RIPK4	n	1	P
21_44839764	C	T	ENST00000270162	R365Q	NM_173354.3	33575.1	SIK1	n	1	P
22_18222165	G	T	ENST00000317361	L151M	NM_001244572.1,NM_001244569.1,NM_001244567.1,NM_197966.2	13747.1	BID	n	1	P
22_21119223	G	T	ENST00000255882	L806I	NM_058004.3	33603.1	PI4KA	n	1	P
22_22890580	A	G	ENST00000398743	V480A	NM_006115.3,NM_206953.1,NM_206956.1,NM_206955.1,NM_206954.1	13801.1	PRAME	n	1	P
22_22892542	C	A	ENST00000398743	A187S	NM_006115.3,NM_206953.1,NM_206956.1,NM_206955.1,NM_206954.1	13801.1	PRAME	n	1	P
22_31669438	G	T	ENST00000340552	G499V	NM_001031801.1	33637.1	LIMK2	n	1	P
22_31669493	G	T	ENST00000340552	E517D	NM_001031801.1	33637.1	LIMK2	n	1	P
22_38690230	G	A	ENST00000400206	S368L	NM_001894.4,NM_152221.2	13970.1	CSNK1E	n	1	P
22_46724641	C	T	ENST00000454366	S594F	NM_016426.6	14074.2	GTSE1	n	1	P
22_50693742	C	T	ENST00000215659	G303D	NM_002969.3	14089.1	MAPK12	n	1	P
2_111428104	T	C	ENST00000302759	Q155R	NM_004336.3	33273.1	BUB1	n	1	P
2_113590977	G	A	ENST00000263341	T92I	NM_000576.2	2102.1	IL1B	n	1	P
2_113890250	C	A	ENST00000259206	D115E	NM_173841.2	2114.1	IL1RN	n	1	P
2_135743411	G	A	ENST00000375845	P1011S	NM_025052.3	2176.2	YSK4	n	1	P
2_141128312	C	T	ENST00000389484	V3659M	NM_018557.2	2182.1	LRP1B	n	1	P
2_141128407	T	C	ENST00000389484	D3627G	NM_018557.2	2182.1	LRP1B	n	1	P
2_141298635	C	T	ENST00000389484	G2474S	NM_018557.2	2182.1	LRP1B	n	1	P
2_141359065	A	C	ENST00000389484	S2315A	NM_018557.2	2182.1	LRP1B	n	1	P
2_141458125	G	A	ENST00000389484	R2165W	NM_018557.2	2182.1	LRP1B	n	1	P
2_141707812	G	C	ENST00000389484	T1043S	NM_018557.2	2182.1	LRP1B	n	1	P
2_141751632	T	A	ENST00000389484	Q859L	NM_018557.2	2182.1	LRP1B	n	1	P
2_1488549	G	A	ENST00000382198	S334N	NM_175722.3	1646.1	TPO	n	1	P
2_152319458	G	A	ENST00000444746	A1142T	NM_018151.4	2194.1	RIF1	n	1	P
2_1639268	C	G	ENST00000252804	S1411T	NM_012293.1	46221.1	PXDN	n	1	P
2_1653338	G	C	ENST00000252804	H738Q	NM_012293.1	46221.1	PXDN	n	1	P
2_170009390	C	T	ENST00000263816	R4127H	NM_004525.2	2232.1	LRP2	n	1	P
2_170030506	C	T	ENST00000263816	R3646H	NM_004525.2	2232.1	LRP2	n	1	P
2_170031853	C	T	ENST00000263816	D3540N	NM_004525.2	2232.1	LRP2	n	1	P
2_170042398	C	G	ENST00000263816	D3154H	NM_004525.2	2232.1	LRP2	n	1	P
2_170088226	C	G	ENST00000263816	R1742T	NM_004525.2	2232.1	LRP2	n	1	P
2_170100011	G	A	ENST00000263816	P1151L	NM_004525.2	2232.1	LRP2	n	1	P
2_170127546	C	T	ENST00000263816	E730K	NM_004525.2	2232.1	LRP2	n	1	P
2_170177382	G	A	ENST00000263816	A31V	NM_004525.2	2232.1	LRP2	n	1	P
2_171256732	T	C	ENST00000408978	I609T	NM_138995.4	42773.1	MYO3B	n	1	P
2_173460606	C	T	ENST00000410055	A407V	NM_002610.3	2250.1	PDK1	n	1	P
2_19553430	G	A	ENST00000272223	A46V	NM_145260.2	1694.1	OSR1	n	1	P
2_209195267	G	A	ENST00000264380	S1271N	NM_015040.3	2382.1	PIKFYVE	n	1	P
2_209200821	A	C	ENST00000264380	M1473L	NM_015040.3	2382.1	PIKFYVE	n	1	P
2_216248054	G	A	ENST00000354785	P1683S	NM_212482.1	42814.1	FN1	n	1	P
2_216264005	G	A	ENST00000354785	T1108M	NM_212482.1	42814.1	FN1	n	1	P
2_216269303	C	T	ENST00000354785	R1021Q	NM_212482.1	42814.1	FN1	n	1	P
2_218999955	G	A	ENST00000318507	R144H	NM_001557.3,NM_001168298.1	2408.1	CXCR2	n	1	P
2_219558706	G	C	ENST00000440309	G779A	NM_015690.4	2421.1	STK36	n	1	P
2_220353017	A	G	ENST00000312358	I2615V	NM_005876.4	42824.1	SPEG	n	1	P
2_227661937	C	G	ENST00000305123	L506F	NM_005544.2	2463.1	IRS1	n	1	P
2_231037674	C	T	ENST00000258381	R531Q	NM_080424.2	2475.1	SP110	n	1	P
2_242072353	T	A	ENST00000405260	T467S	NM_001252120.1,NM_015148.3	2545.1	PASK	n	1	P
2_27466309	G	A	ENST00000264705	A2201T	NM_004341.3	1742.1	CAD	n	1	P
2_32702466	A	G	ENST00000421745	T2295A	NM_016252.3	33175.2	BIRC6	n	1	P
2_32768323	G	T	ENST00000421745	V4103L	NM_016252.3	33175.2	BIRC6	n	1	P
2_37513340	C	T	ENST00000234179	R297H	NM_005813.3	1789.1	PRKD3	n	1	P
2_63053354	G	A	ENST00000263991	A149T	NM_015252.3	1872.1	EHBP1	n	1	P
2_80801353	C	G	ENST00000496558	P603A	NM_004389.3	42703.2	CTNNA2	n	1	P
2_88874909	G	T	ENST00000303236	R698S	NM_004836.5	33241.1	EIF2AK3	n	1	P
2_9637359	G	A	ENST00000310823	P556L	NM_003183.4	1665.1	ADAM17	n	1	P
3_10258638	T	C	ENST00000256458	L270S	NM_001570.3	33697.1	IRAK2	n	1	P
3_122629836	G	C	ENST00000357599	L1050V	NM_001031702.2	35491.1	SEMA5B	n	1	P
3_123419610	C	A	ENST00000360304	G902V	NM_053025.3	46896.1	MYLK	n	1	P
3_124351461	A	G	ENST00000291478	K94E	NM_007064.3	3028.1	KALRN	n	1	P
3_124390569	C	A	ENST00000291478	P558T	NM_007064.3	3028.1	KALRN	n	1	P
3_133368693	T	C	ENST00000260810	D395G	NM_007027.3	46919.1	TOPBP1	n	1	P
3_13413507	A	G	ENST00000254508	M538T	NM_024923.2	33704.1	NUP210	n	1	P
3_134885788	C	T	ENST00000398015	R567W	NM_004441.4	46921.1	EPHB1	n	1	P
3_140407211	A	T	ENST00000286349	T563S	NM_152616.4	3113.1	TRIM42	n	1	P
3_140407368	A	G	ENST00000286349	Y615C	NM_152616.4	3113.1	TRIM42	n	1	P
3_142178072	G	A	ENST00000350721	S2449L	NM_001184.3	3124.1	ATR	n	1	P
3_151017857	G	A	ENST00000260843	P11L	NM_023915.3	3157.1	GPR87	n	1	P
3_170805171	C	T	ENST00000436636	R949H	NM_015028.2	46956.1	TNIK	n	1	P
3_171455341	C	T	ENST00000351298	R90H	NM_002662.4	3216.1	PLD1	n	1	P
3_184040413	C	G	ENST00000342981	P564A	NM_182917.4	54688.1	EIF4G1	n	1	P
3_189455563	G	C	ENST00000264731	E33Q	NM_003722.4	3293.1	TP63	n	1	P
3_189608603	T	G	ENST00000264731	S560A	NM_003722.4	3293.1	TP63	n	1	P
3_191107358	C	T	ENST00000392456	R466W	NM_178335.2	33912.1	CCDC50	n	1	P
3_193029659	C	A	ENST00000342358	M797I	NM_198505.2	33914.1	ATP13A5	n	1	P
3_193048945	C	A	ENST00000342358	M476I	NM_198505.2	33914.1	ATP13A5	n	1	P
3_193080417	T	G	ENST00000342358	M132L	NM_198505.2	33914.1	ATP13A5	n	1	P
3_195595212	C	T	ENST00000381916	V716M	NM_001010938.1	33927.1	TNK2	n	1	P
3_195595224	C	T	ENST00000381916	A712T	NM_001010938.1	33927.1	TNK2	n	1	P
3_25654096	C	G	ENST00000435706	E1227D	NM_001068.2	46776.1	TOP2B	n	1	P
3_41877356	C	A	ENST00000301831	Q588H	NM_017886.2	43071.1	ULK4	n	1	P
3_431156	C	A	ENST00000256509	D823E	NM_006614.3	2556.1	CHL1	n	1	P
3_432672	G	A	ENST00000256509	G874E	NM_006614.3	2556.1	CHL1	n	1	P
3_43389547	G	C	ENST00000296088	S599T	NM_017719.4,NM_001100594.1	43075.1	SNRK	n	1	P
3_46245538	G	T	ENST00000296140	F89L	NM_001295.2	2737.1	CCR1	n	1	P
3_4732936	G	A	ENST00000443694	G1298S	NM_001168272.1	54551.1	ITPR1	n	1	P
3_4732943	A	T	ENST00000443694	N1300I	NM_001168272.1	54551.1	ITPR1	n	1	P
3_48720379	G	A	ENST00000294129	R80W	NM_016453.2	2776.1	NCKIPSD	n	1	P
3_49400039	T	C	ENST00000418115	T100A	NM_001664.2	2795.1	RHOA	n	1	P
3_50379257	G	A	ENST00000231749	R369W	NM_015896.2	2825.1	ZMYND10	n	1	P
3_50380412	G	A	ENST00000231749	H213Y	NM_015896.2	2825.1	ZMYND10	n	1	P
3_57140161	G	A	ENST00000296318	P191L	NM_017563.3	2880.2	IL17RD	n	1	P
3_58084576	A	G	ENST00000490882	K429R	NM_001164317.1	54599.1	FLNB	n	1	P
3_58110126	C	A	ENST00000490882	D1264E	NM_001164317.1	54599.1	FLNB	n	1	P
3_58385095	T	C	ENST00000356151	L391S	NM_017771.3	2889.1	PXK	n	1	P
3_58389599	G	T	ENST00000356151	D398Y	NM_017771.3	2889.1	PXK	n	1	P
3_58395842	A	T	ENST00000356151	N474I	NM_017771.3	2889.1	PXK	n	1	P
3_77147306	G	C	ENST00000487694	G84A	NM_001128929.2	54609.1	ROBO2	n	1	P
3_96585671	G	A	ENST00000389672	V130M	NM_001080448.2	46876.1	EPHA6	n	1	P
4_143350359	T	C	ENST00000508116	T35A	NM_003866.2,NM_001101669.1	3757.1	INPP4B	n	1	P
4_144359250	G	T	ENST00000262995	G231V	NM_207123.2	3760.1	GAB1	n	1	P
4_186997807	G	C	ENST00000296795	G12R	NM_003265.2	3846.1	TLR3	n	1	P
4_40127852	A	G	ENST00000261435	M1477V	NM_018177.4	3457.1	N4BP2	n	1	P
4_66270108	C	G	ENST00000273854	V592L	NM_004439.5	3513.1	EPHA5	n	1	P
4_66280151	G	C	ENST00000273854	T513S	NM_004439.5	3513.1	EPHA5	n	1	P
4_79793772	C	G	ENST00000335016	P538R	NM_198892.1	47083.1	BMP2K	n	1	P
4_82010929	A	T	ENST00000395578	F741Y	NM_006259.1	3589.1	PRKG2	n	1	P
4_864553	G	A	ENST00000314167	P732S	NM_005255.2	3340.1	GAK	n	1	P
4_87968162	G	A	ENST00000395146	G159S	NM_001166693.1	54775.1	AFF1	n	1	P
5_123983817	T	G	ENST00000306315	T754P	NM_020747.2	34219.1	ZNF608	n	1	P
5_124079943	G	A	ENST00000306315	A247V	NM_020747.2	34219.1	ZNF608	n	1	P
5_127673769	G	C	ENST00000262464	T1173S	NM_001999.3	34222.1	FBN2	n	1	P
5_127674703	C	T	ENST00000262464	V1132I	NM_001999.3	34222.1	FBN2	n	1	P
5_127702112	C	T	ENST00000262464	G754S	NM_001999.3	34222.1	FBN2	n	1	P
5_129070773	A	G	ENST00000274487	N1148S	NM_133638.3	4146.1	ADAMTS19	n	1	P
5_131296221	T	C	ENST00000296869	T651A	NM_015256.3	34228.1	ACSL6	n	1	P
5_1324901	T	C	ENST00000320895	K392E	NM_030782.3	3862.1	CLPTM1L	n	1	P
5_133642326	T	C	ENST00000265334	R478G	NM_001113575.1	47264.1	CDKL3	n	1	P
5_179046375	G	C	ENST00000442819	P144R	NM_005520.2	4446.1	HNRNPH1	n	1	P
5_179195969	A	T	ENST00000292599	Q617L	NM_014757.4	34315.1	MAML1	n	1	P
5_39021206	T	A	ENST00000357387	N44Y	NM_152756.3	34148.1	RICTOR	n	1	P
5_42700021	C	T	ENST00000357703	R157C	NM_001242460.1	56364.1	GHR	n	1	P
5_66460310	G	A	ENST00000403625	G1768E	NM_001164664.1	54861.1	MAST4	n	1	P
6_10784717	C	T	ENST00000354489	E469K	NM_001242385.1,NM_005906.4	4516.1	MAK	n	1	P
6_117013489	A	T	ENST00000356348	I92F	NM_002269.2	5111.1	KPNA5	n	1	P
6_149700178	C	T	ENST00000538427	T376M	NM_015093.4	5214.1	TAB2	n	1	P
6_170592326	G	T	ENST00000366756	L681I	NM_005618.3	5313.1	DLL1	n	1	P
6_170597444	C	T	ENST00000366756	G185R	NM_005618.3	5313.1	DLL1	n	1	P
6_17625001	T	C	ENST00000262077	N1322S	NM_005124.2	4541.1	NUP153	n	1	P
6_31721141	G	T	ENST00000375703	Q292H	NM_172165.3	34410.1	MSH5	n	1	P
6_36041869	T	C	ENST00000229795	L164P	NM_001315.2	4815.1	MAPK14	n	1	P
6_36710109	G	C	ENST00000244751	T573S	NM_020939.1	4825.1	CPNE5	n	1	P
6_36767745	G	C	ENST00000244751	L96V	NM_020939.1	4825.1	CPNE5	n	1	P
6_4052247	C	T	ENST00000480058	P744L	NM_003913.4	4488.1	PRPF4B	n	1	P
6_43126656	G	T	ENST00000230419	Q941H	NM_002821.3	4884.1	PTK7	n	1	P
6_44199809	G	T	ENST00000371740	E313D	NM_004955.2,NM_001078176.1,NM_001078175.1,NM_001078174.1,NM_001078177.1	4908.1	SLC29A1	n	1	P
6_51613421	G	A	ENST00000371117	S2998L	NM_138694.3	4935.1	PKHD1	n	1	P
6_51637536	G	T	ENST00000371117	T2869K	NM_138694.3	4935.1	PKHD1	n	1	P
6_56394455	C	T	ENST00000244364	D3173N	NM_015548.4	47443.1	DST	n	1	P
6_56504561	G	A	ENST00000244364	T340I	NM_015548.4	47443.1	DST	n	1	P
6_79650825	T	A	ENST00000275034	D1684V	NM_017934.5	4987.1	PHIP	n	1	P
7_100401183	G	A	ENST00000358173	A955V	NM_004444.4	5706.1	EPHB4	n	1	P
7_100417787	C	T	ENST00000358173	D314N	NM_004444.4	5706.1	EPHB4	n	1	P
7_104782754	T	C	ENST00000393651	D415G	NM_182692.1	34724.1	SRPK2	n	1	P
7_113558367	A	G	ENST00000284601	F229L	NM_002711.3	5759.1	PPP1R3A	n	1	P
7_142562228	G	A	ENST00000392957	A224T	NM_004445.3	5873.2	EPHB6	n	1	P
7_156798300	C	T	ENST00000252971	A374T	NM_005515.3	34788.1	MNX1	n	1	P
7_23775220	T	A	ENST00000355870	S183T	NM_031414.3	5386.1	STK31	n	1	P
7_42007253	G	A	ENST00000395925	P791L	NM_000168.5	5465.1	GLI3	n	1	P
7_42007446	C	T	ENST00000395925	G727R	NM_000168.5	5465.1	GLI3	n	1	P
7_42017200	G	T	ENST00000395925	A590D	NM_000168.5	5465.1	GLI3	n	1	P
7_42188023	C	T	ENST00000395925	A57T	NM_000168.5	5465.1	GLI3	n	1	P
7_550589	C	T	ENST00000354513	E104K	NM_002607.5	34578.1	PDGFA	n	1	P
7_56155396	C	T	ENST00000297373	V53I	NM_006213.3	5525.1	PHKG1	n	1	P
7_87815991	A	G	ENST00000398209	K844E	NM_021722.4	43608.1	ADAM22	n	1	P
7_90747400	C	G	ENST00000265741	P421A	NM_012395.2	5619.1	CDK14	n	1	P
7_90894640	G	A	ENST00000287934	E149K	NM_003505.1	5620.1	FZD1	n	1	P
7_97833424	G	A	ENST00000297293	R1470Q	NM_014916.3	5654.1	LMTK2	n	1	P
7_98649917	C	T	ENST00000361125	R211Q	NM_020429.2	34690.1	SMURF1	n	1	P
7_98654843	G	A	ENST00000361125	R130C	NM_020429.2	34690.1	SMURF1	n	1	P
8_100789121	G	A	ENST00000358544	V2481I	NM_017890.3	6280.1	VPS13B	n	1	P
8_101016251	C	T	ENST00000360863	V844I	NM_015668.3	43758.1	RGS22	n	1	P
8_101054113	T	C	ENST00000360863	I619V	NM_015668.3	43758.1	RGS22	n	1	P
8_103284774	T	C	ENST00000520539	N2319S	NM_015902.5	34933.1	UBR5	n	1	P
8_103323675	G	A	ENST00000520539	A823V	NM_015902.5	34933.1	UBR5	n	1	P
8_105010471	G	A	ENST00000507740	D827N	NM_014677.4	43761.1	RIMS2	n	1	P
8_113249436	A	G	ENST00000297405	M3537T	NM_198123.1	6315.1	CSMD3	n	1	P
8_113256708	C	A	ENST00000297405	Q3439H	NM_198123.1	6315.1	CSMD3	n	1	P
8_113308090	A	T	ENST00000297405	N2862K	NM_198123.1	6315.1	CSMD3	n	1	P
8_113529316	C	T	ENST00000297405	C1568Y	NM_198123.1	6315.1	CSMD3	n	1	P
8_116599487	C	A	ENST00000395715	R814L	NM_014112.2	6318.2	TRPS1	n	1	P
8_13357241	C	A	ENST00000276297	D114Y	NM_182643.2	5989.1	DLC1	n	1	P
8_134042197	G	A	ENST00000220616	D2390N	NM_003235.4	34944.1	TG	n	1	P
8_144662749	C	T	ENST00000526838	R161Q	NM_001195203.1	56559.1	EEF1D	n	1	P
8_144671622	G	C	ENST00000423316	H210Q	NM_032378.4,NM_001130053.2	6404.1	EEF1D	n	1	P
8_144672143	C	A	ENST00000423316	A37S	NM_032378.4,NM_001130053.2	6404.1	EEF1D	n	1	P
8_144874956	C	T	ENST00000356994	V1367M	NM_182706.4	6412.1	SCRIB	n	1	P
8_145532668	A	T	ENST00000528838	N65I	NM_005526.2	6419.1	HSF1	n	1	P
8_24197017	G	A	ENST00000265769	E536K	NM_014265.4	34865.1	ADAM28	n	1	P
8_25279183	A	C	ENST00000276414	I48R	NM_000825.3,NM_001083111.1	43725.1	GNRH1	n	1	P
8_38065055	C	T	ENST00000287322	A135V	NM_004874.3	6104.1	BAG4	n	1	P
8_39442827	C	T	ENST00000265707	P30S	NM_014237.2	6113.1	ADAM18	n	1	P
8_39502908	C	T	ENST00000265707	L321F	NM_014237.2	6113.1	ADAM18	n	1	P
8_48878903	G	A	ENST00000262105	R330H	NM_005914.3,NM_182746.2	6143.1	MCM4	n	1	P
8_56711720	C	G	ENST00000260129	P597R	NM_024831.6	34894.1	TGS1	n	1	P
8_57026243	C	T	ENST00000311923	R100Q	NM_005372.1	6164.1	MOS	n	1	P
8_62555462	C	T	ENST00000379454	V259I	NM_004318.3	34898.1	ASPH	n	1	P
8_68044230	T	C	ENST00000262210	V576A	NM_024790.6	43744.1	CSPP1	n	1	P
8_68999963	G	T	ENST00000288368	V678L	NM_024870.2	6201.1	PREX2	n	1	P
8_92998438	T	C	ENST00000436581	D409G	NM_001198634.1	56544.1	RUNX1T1	n	1	P
9_106880521	G	C	ENST00000374793	E621Q	NM_006444.2,NM_001042550.1,NM_001042551.1	35086.1	SMC2	n	1	P
9_120476585	T	G	ENST00000355622	F727V	NM_138554.3	6818.1	TLR4	n	1	P
9_130551565	G	A	ENST00000373264	A288T	NM_001261.3	6879.1	CDK9	n	1	P
9_139749498	G	A	ENST00000317446	R378Q	NM_206920.2	7010.1	MAMDC4	n	1	P
9_139752123	T	G	ENST00000317446	V780G	NM_206920.2	7010.1	MAMDC4	n	1	P
9_27190586	A	G	ENST00000488798	I463V	NM_000459.3	6519.1	TEK	n	1	P
9_35704362	T	C	ENST00000314888	N2005S	NM_006289.3	35009.1	TLN1	n	1	P
9_35717334	G	A	ENST00000314888	A756V	NM_006289.3	35009.1	TLN1	n	1	P
9_36665537	A	G	ENST00000298048	E456G	NM_014791.2	6606.1	MELK	n	1	P
9_71491630	G	A	ENST00000377290	D80N	NM_003558.2	6624.1	PIP5K1B	n	1	P
9_77377965	C	T	ENST00000360774	V1208M	NM_017662.4	6647.1	TRPM6	n	1	P
9_77454973	C	T	ENST00000360774	G171R	NM_017662.4	6647.1	TRPM6	n	1	P
9_87342656	C	T	ENST00000277120	A314V	NM_006180.3	6671.1	NTRK2	n	1	P
9_90584746	G	A	ENST00000325303	R218C	NM_001039803.2	35060.1	CDK20	n	1	P
X_108636129	C	T	ENST00000218006	M860I	NM_001522.2	14545.1	GUCY2F	n	1	P
X_108641817	G	C	ENST00000218006	R746G	NM_001522.2	14545.1	GUCY2F	n	1	P
X_118783982	C	T	ENST00000343984	S203N	NM_015129.5	14584.1	SEPT6'	n	1	P
X_118786930	C	T	ENST00000343984	V139M	NM_015129.5	14584.1	SEPT6'	n	1	P
X_135741443	G	A	ENST00000370629	G219R	NM_000074.2	14659.1	CD40LG	n	1	P
X_138678827	T	G	ENST00000519895	K796Q	NM_001171876.1	55517.1	MCF2	n	1	P
X_14862803	T	C	ENST00000324138	T663A	NM_152633.2,NM_001018113.1	14161.1	FANCB	n	1	P
X_152960255	A	G	ENST00000430077	M445V	NM_001142806.1	48190.1	SLC6A8	n	1	P
X_153579385	G	C	ENST00000369850	P2350A	NM_001110556.1	48194.1	FLNA	n	1	P
X_153581714	G	A	ENST00000369850	S1991L	NM_001110556.1	48194.1	FLNA	n	1	P
X_18622693	G	A	ENST00000379989	R550Q	NM_003159.2,NM_001037343.1	14186.1	CDKL5	n	1	P
X_54776381	G	A	ENST00000218436	R1297C	NM_198510.2	14361.1	ITIH5L	n	1	P
X_54777784	C	T	ENST00000218436	A1128T	NM_198510.2	14361.1	ITIH5L	n	1	P
X_54824580	A	G	ENST00000218436	Y22H	NM_198510.2	14361.1	ITIH5L	n	1	P
X_65392220	C	G	ENST00000519389	S118C	NM_138737.3	14384.3	HEPH	n	1	P
X_65413385	G	A	ENST00000519389	G479E	NM_138737.3	14384.3	HEPH	n	1	P
X_65417687	G	A	ENST00000519389	G609D	NM_138737.3	14384.3	HEPH	n	1	P
X_65476133	C	A	ENST00000519389	L1007I	NM_138737.3	14384.3	HEPH	n	1	P
X_66766187	C	T	ENST00000374690	A400V	NM_000044.3	14387.1	AR	n	1	P
X_70321502	G	A	ENST00000374259	M474I	NM_005938.3	43969.1	FOXO4	n	1	P
X_73961682	C	A	ENST00000055682	V904F	NM_001008537.2	35337.1	KIAA2022	n	1	P

## Sheet: Table S5
95 features involved in CanDrA modeling
Descriptor Name	Source	Annotation
AABLOSUM	CHASM	Amino acid substitution score from the BLOSUM 62 matrix
AACharge	CHASM	The change in formal charge resulting from replacing the reference amino acid residue with the mutation. Histidine is assumed protonated (formal charge of +1)
AACOSMIC	CHASM	Ln(frequency) of missense change type (amino acid type X to amino acid type Y, e.g. ALANINE to GLYCINE) in COSMIC (release 38)
AACOSMICvsHapMap	CHASM	Ln(frequency) of missense change in COSMIC (release 38) normalized by the number of times the change type was observed in HapMap validated SNPs in dbSNP Build 129
AACOSMICvsSWISSPROT	CHASM	Ln(frequency) of missense change in COSMIC (release 38) normalized by the frequency of reference amino acid residue in human proteins in SwissProt/TrEMBL
AAEx	CHASM	Amino acid substitution score from the EX matrix.
AAGrantham	CHASM	The Grantham distance from reference to mutation amino acid residue.
AAHapMap	CHASM	Ln(frequency) of missense change type in HapMap validated SNPs in dbSNP Build 129
AAHGMD2003	CHASM	Number of times that the reference to mutation substitution occurs in the Human Gene Mutation Database, 2003 version
AAHydrophobicity	CHASM	The change in hydrophobicity resulting from the substitution.
AAMJ	CHASM	Amino acid substitution score from the Miyazawa-Jernigan contact energy matrix
AAPAM250	CHASM	Amino acid substitution score from the PAM250 matrix.
AAPolarity	CHASM	Polarity change from reference to mutation amino acid residue
AATransition	CHASM	Frequency of transition between two neighboring amino acids based on all human proteins in SwissProt/TrEMBL
AATripletFirstDiffProb	CHASM	Difference in probability of occurrence of reference and mutation amino acid residue in the 1st position.
AATripletFirstProbMut	CHASM	Probability of seeing the amino acid in position 1 of a triplet with mutation, triplets means all possible combinations of 3 adjacent amino acids.
AATripletFirstProbWild	CHASM	Probability of seeing the amino acid in position 1 of a triplet without mutation, triplets means all possible combinations of 3 adjacent amino acids.
AATripletSecondDiffProb	CHASM	Difference in probability of occurrence of reference and mutation amino acid residue in the 2st position.
AATripletSecondProbMut	CHASM	Probability of seeing the amino acid in position 2 of a triplet with mutation, triplets means all possible combinations of 3 adjacent amino acids.
AATripletSecondProbWild	CHASM	Probability of seeing the amino acid in position 2 of a triplet without mutation, triplets means all possible combinations of 3 adjacent amino acids.
AATripletThirdDiffProb	CHASM	Difference in probability of occurrence of reference and mutation amino acid residue in the 3st position.
AATripletThirdProbMut	CHASM	Probability of seeing the amino acid in position 3 of a triplet with mutation, triplets means all possible combinations of 3 adjacent amino acids.
AATripletThirdProbWild	CHASM	Probability of seeing the amino acid in position 3 of a triplet without mutation, triplets means all possible combinations of 3 adjacent amino acids.
AAVB	CHASM	Amino acid substitution score from the VB (Venkatarajan and Braun) matrix
AAVolume	CHASM	The change in residue volume resulting from the replacement (in units of cubic Angstroms)
ExonConservation	CHASM	The conservation score for the entire exon calculated from a 46-species phylogenetic alignment using the UCSC Genome Browser (hg19). Scores are given for windows of nucleotides. We retrieve the scores for each region that overlaps the exon in which the base substitution occurred and calculated a weighted average of the conservation scores where the weight is the number of bases with a particular …
ExonHapMapSnpDensity	CHASM	The number of HapMap verified SNPs (dbSNP build 131) in the exon where the mutation is located divided by the length of the exon.
ExonSnpDensity	CHASM	The number of SNPs in the exon where the mutation is located divided by the length of the exon.
HMMEntropy	CHASM	The Shannon entropy calculated for the column of the SAM-T2K multiple sequence alignment, corresponding to the location of the mutation.
HMMPHC	CHASM	Calculated based on the degree of conservation of the residue, the mutation and the most probable amino acid in a match state of a hidden Markov model built with SAM-T2K software.
HMMRelEntropy	CHASM	Kullback-Leibler Divergence calculated for the column of the SAM-T2K multiple sequence alignment (corresponding to the location of the mutation) and that of a background distribution of amino acid residues computed from a large sample of multiple sequence alignments.
MGAEntropy	CHASM	The Shannon entropy calculated for the column of the Multiz-46-way alignment, corresponding to the location of the mutation.
MGAPHC	CHASM	Calculated based on the degree of conservation of the residue, the mutation and the most probable amino acid in the column of a Multiz-46-way alignment from UCSC Human Genome Browser hg19.
MGARelEntropy	CHASM	Kullback-Leibler divergence calculated for the column of Multiz-46-way alignment (corresponding to the location of the mutation) and that of a background distribution of amino acid residues computed from a large sample of multiple sequence alignments.
PredBFactorF	CHASM	These features consist of the probability that the wild type residue backbone is flexible.
PredBFactorM	CHASM	These features consist of the probability that the wild type residue backbone is intermediate.
PredBFactorS	CHASM	These features consist of the probability that the wild type residue backbone is stiff.
PredRSAB	CHASM	These features consist of the probability of the wild type accessibility residue being buried.
PredRSAE	CHASM	These features consist of the probability of the wild type accessibility residue being exposed.
PredRSAI	CHASM	These features consist of the probability of the wild type accessibility residue being intermediate.
PredSSC	CHASM	These features consist of the probability that the secondary structure of the region in which the wild type residue exists is loop.
PredSSE	CHASM	These features consist of the probability that the secondary structure of the region in which the wild type residue exists is strand.
PredSSH	CHASM	These features consist of the probability that the secondary structure of the region in which the wild type residue exists is helix.
PredStabilityH	CHASM	These features consist of the probability that the wild stability type residue contributes to overall protein stability in a manner that is highly stabilizing, Stability estimates for the neural network training data were calculated using the FoldX force field
PredStabilityL	CHASM	These features consist of the probability that the wild stability type residue contributes to overall protein stability in a manner that is highly destabilizing, Stability estimates for the neural network training data were calculated using the FoldX force field
PredStabilityM	CHASM	These features consist of the probability that the wild stability type residue contributes to overall protein stability in a manner that is average, Stability estimates for the neural network training data were calculated using the FoldX force field
RegCompC	CHASM	Proportion of Cysteines in a 15-amino-acid-residue window centered on the reference/mutation amino acid position.
RegCompDE	CHASM	Proportion of Aspartic and Glutamic Acids in a 15-amino-acid-residue window centered on the reference/mutation amino acid position.
RegCompEntropy	CHASM	Shannon entropy of amino acid residues around position.
RegCompG	CHASM	Proportion of Glycines in a 15-amino-acid-residue window centered on the reference/mutation amino acid position.
RegCompH	CHASM	Proportion of Histidines in a 15-amino-acid-residue window centered on the reference/mutation amino acid position.
RegCompILVM	CHASM	Proportion of Isoleucines, Leucines, Valines, and Methionines in a 15-amino-acid-residue window centered on the reference/mutation amino acid position.
RegCompKR	CHASM	Proportion of Lysines and Arginines in a 15-amino-acid-residue window centered on the reference/mutation amino acid position.
RegCompNormEntropy	CHASM	Shannon entropy of amino acid residues around position normalized by the number of different amino acids within the window.
RegCompP	CHASM	Proportion of Prolines in a 15-amino-acid-residue window centered on the reference/mutation amino acid position.
RegCompQ	CHASM	Proportion of Glutamines in a 15-amino-acid-residue window centered on the reference/mutation amino acid position.
RegCompWYF	CHASM	Proportion of Tryptophans, Tyrosines, and Phenylalanines in a 15-amino-acid-residue window centered on the reference/mutation amino acid position.
UniprotACTSITE	CHASM	Sites involved in enzymatic activity.
UniprotBINDING	CHASM	Binding sites.
UniprotCABIND	CHASM	Calcium binding site.
UniprotCARBOHYD	CHASM	Carbohydrate binding site.
UniprotCOMPBIAS	CHASM	Compositionally biased region.
UniprotDISULFID	CHASM	Site of disulfide bond.
UniprotDNABIND	CHASM	DNA binding site.
UniprotDOM_Chrom	CHASM	Site in a domain involved in chromatin structure remodeling.
UniprotDOM_LOC	CHASM	Site in a domain that determines correct cellular localization of a protein.
UniprotDOM_MMBRBD	CHASM	Site in a domain that binds to the cell membrane.
UniprotDOM_PostModEnz	CHASM	Site in an enzymatic domain responsible for any kind of post-translational modification
UniprotDOM_PostModRec	CHASM	Site in a domain that recognizes a posttranslationally modified residue
UniprotDOM_PPI	CHASM	Site in a protein-protein interaction domain.
UniprotDOM_RNABD	CHASM	Site in an RNA binding domain.
UniprotDOM_TF	CHASM	Site in a transcription factor doman.
UniprotLIPID	CHASM	Lipid binding site.
UniprotMETAL	CHASM	Metal binding site.
UniprotMODRES	CHASM	Site of modified residue.
UniprotMOTIF	CHASM	Site of known functional motif.
UniprotMUTAGEN	CHASM	Mutagenic site.
UniprotNPBIND	CHASM	Nucleotide phosphatebinding region.
UniprotPROPEP	CHASM	Site in the propeptide (cleaved in mature protein).
UniprotREGIONS	CHASM	Region of interest in the protein sequence, which are defined experimentally, could be related to protein-protein interaction and biological process regulation etc.
UniprotREP	CHASM	Repeat region.
UniprotSECYS	CHASM	Site of a selenocystein.
UniprotSIGNAL	CHASM	Site of localization signal (protein targeted to secretory pathway or periplasm).
UniprotSITE	CHASM	An interesting amino acid site in the protein sequence.
UniprotTRANSMEM	CHASM	Transmembrane region.
UniprotZNFINGER	CHASM	Site in a zinc finger.
PolyPhen-2	Variant Efffect Predictor	Machine learning based predictive score by incorporating tens of descriptors
CONDEL	Variant Efffect Predictor	Combinatory score by integrating scores from SIFT, PolyPhen2, MutationAssessor, LogR and MAPP
SIFT	Variant Efffect Predictor	Evolutionary conservativeness score using closely related species' sequences collected through PSI-BLAST
Functional_Impact_Score	Mutation Assessor	Additive combination of variant conservation score and variant specificity score
Variant_Conservation_Score	Mutation Assessor	Combinatory entropy based evolutionary conservativeness score
Variant_Specificity_Score	Mutation Assessor	Species subgroupping based evolutionary conservativeness score
PhyloP	ANNOVAR	Evolutionary conservativeness based score in a clade-specific way
Gerp++	ANNOVAR	Evolutionary conservativeness score using a up to bottom based species distance calculation
Likelyhood_Ratio_Test	ANNOVAR	32 vertebrate species based evolutinary conservativeness score

## Sheet: Table S6
Feature combination selected for GBM by CanDrA
Rank	Descriptor Name	Source	Annotation
1	CONDEL	Variant Efffect Predictor	Combinatory score by integrating scores from SIFT, PolyPhen2, MutationAssessor, LogR and MAPP
2	UniprotDOM_PostModEnz	CHASM	Site in an enzymatic domain responsible for any kind of post-translational modification
3	ExonSnpDensity	CHASM	The number of SNPs in the exon where the mutation is located divided by the length of the exon.
4	HMMPHC	CHASM	Calculated based on the degree of conservation of the residue, the mutation and the most probable amino acid in a match state of a hidden Markov model built with SAM-T2K software.
5	MGARelEntropy	CHASM	Kullback-Leibler divergence calculated for the column of Multiz-46-way alignment (corresponding to the location of the mutation) and that of a background distribution of amino acid residues computed from a large sample of multiple sequence alignments.
6	HMMRelEntropy	CHASM	Kullback-Leibler Divergence calculated for the column of the SAM-T2K multiple sequence alignment (corresponding to the location of the mutation) and that of a background distribution of amino acid residues computed from a large sample of multiple sequence alignments.
7	Gerp++	ANNOVAR	Evolutionary conservativeness score using a up to bottom based species distance calculation
8	AAPAM250	CHASM	Amino acid substitution score from the PAM250 matrix.
9	PredBFactorM	CHASM	These features consist of the probability that the wild type residue backbone is intermediate.
10	PolyPhen-2	Variant Efffect Predictor	Machine learning based predictive score by incorporating tens of descriptors
11	PredRSAE	CHASM	These features consist of the probability of the wild type accessibility residue being exposed.
12	PredBFactorS	CHASM	These features consist of the probability that the wild type residue backbone is stiff.
13	Variant_Conservation_Score	Mutation Assessor	Combinatory entropy based evolutionary conservativeness score
14	Variant_Specificity_Score	Mutation Assessor	Species subgroupping based evolutionary conservativeness score
15	AABLOSUM	CHASM	Amino acid substitution score from the BLOSUM 62 matrix
16	SIFT	Variant Efffect Predictor	Evolutionary conservativeness score using closely related species' sequences collected through PSI-BLAST
17	AAGrantham	CHASM	The Grantham distance from reference to mutation amino acid residue.
18	Functional_Impact_Score	Mutation Assessor	Additive combination of variant conservation score and variant specificity score
19	AAEx	CHASM	Amino acid substitution score from the EX matrix.
20	ExonHapMapSnpDensity	CHASM	The number of HapMap verified SNPs (dbSNP build 131) in the exon where the mutation is located divided by the length of the exon.
21	HMMEntropy	CHASM	The Shannon entropy calculated for the column of the SAM-T2K multiple sequence alignment, corresponding to the location of the mutation.

## Sheet: Table S7
Feature combination selected for OVC by CanDrA
Rank	Descriptor Name	Source	Annotation
1	MGAEntropy	CHASM	The Shannon entropy calculated for the column of the Multiz-46-way alignment, corresponding to the location of the mutation.
2	UniprotREGIONS	CHASM	Region of interest in the protein sequence, which are defined experimentally, could be related to protein-protein interaction and biological process regulation etc.
3	UniprotDOM_PostModEnz	CHASM	Site in an enzymatic domain responsible for any kind of post-translational modification
4	ExonSnpDensity	CHASM	The number of SNPs in the exon where the mutation is located divided by the length of the exon.
5	Functional_Impact_Score	Mutation Assessor	Additive combination of variant conservation score and variant specificity score
6	MGARelEntropy	CHASM	Kullback-Leibler divergence calculated for the column of Multiz-46-way alignment (corresponding to the location of the mutation) and that of a background distribution of amino acid residues computed from a large sample of multiple sequence alignments.
7	ExonConservation	CHASM	The conservation score for the entire exon calculated from a 46-species phylogenetic alignment using the UCSC Genome Browser (hg19). Scores are given for windows of nucleotides. We retrieve the scores for each region that overlaps the exon in which the base substitution occurred and calculated a weighted average of the conservation scores where the weight is the number of bases with a particular …
8	AAGrantham	CHASM	The Grantham distance from reference to mutation amino acid residue.
9	PredRSAB	CHASM	These features consist of the probability of the wild type accessibility residue being buried.
10	PredStabilityL	CHASM	These features consist of the probability that the wild stability type residue contributes to overall protein stability in a manner that is highly destabilizing, Stability estimates for the neural network training data were calculated using the FoldX force field
11	PredStabilityH	CHASM	These features consist of the probability that the wild stability type residue contributes to overall protein stability in a manner that is highly stabilizing, Stability estimates for the neural network training data were calculated using the FoldX force field
12	AAEx	CHASM	Amino acid substitution score from the EX matrix.
13	CONDEL	Variant Efffect Predictor	Combinatory score by integrating scores from SIFT, PolyPhen2, MutationAssessor, LogR and MAPP
14	PredRSAE	CHASM	These features consist of the probability of the wild type accessibility residue being exposed.
15	HMMEntropy	CHASM	The Shannon entropy calculated for the column of the SAM-T2K multiple sequence alignment, corresponding to the location of the mutation.
16	HMMPHC	CHASM	Calculated based on the degree of conservation of the residue, the mutation and the most probable amino acid in a match state of a hidden Markov model built with SAM-T2K software.
17	Variant_Conservation_Score	Mutation Assessor	Combinatory entropy based evolutionary conservativeness score
18	Variant_Specificity_Score	Mutation Assessor	Species subgroupping based evolutionary conservativeness score
19	PolyPhen-2	Variant Efffect Predictor	Machine learning based predictive score by incorporating tens of descriptors
20	AAMJ	CHASM	Amino acid substitution score from the Miyazawa-Jernigan contact energy matrix
21	AABLOSUM	CHASM	Amino acid substitution score from the BLOSUM 62 matrix
22	PredBFactorS	CHASM	These features consist of the probability that the wild type residue backbone is stiff.

## Sheet: Table S8
Missense mutations in GBM for testing correlation between CanDrA scores and mutation prevalence
Missense mutation sets from TP53
Genomic Coordinate (GRCh 37)	Referen Allele	Mutated Allele	Amino Acid Substitution	Detected frequency of AAS
17_7577121	G	A	R273C	3
17_7577121	G	T	R273S	12
17_7577142	C	G	G266R	2
17_7577538	C	A	R248L	4
17_7577547	C	A	G245V	2
17_7577548	C	A	G245C	3
17_7577559	G	T	S241Y	3
17_7577570	C	A	M237I	2
17_7577580	T	G	Y234S	2
17_7578190	T	C	Y220C	2
17_7578190	T	G	Y220S	2
17_7578203	C	T	V216M	2
17_7578265	A	C	I195S	2
17_7578394	T	G	H179P	3
17_7578457	C	T	R158H	2
17_7578475	G	T	P152Q	5
17_7573988	C	T	A347T	1
17_7576926	G	A	A307V	1
17_7577111	G	A	A276V	1
17_7577129	A	G	F270S	1
17_7577578	T	C	N235D	1
17_7578259	A	T	V197E	1
17_7578396	G	T	H178Q	1
17_7578401	G	A	P177S	1
17_7578412	A	C	V173G	1
17_7579373	C	G	G105A	1
17_7579508	G	C	P60R	1
17_7579355	A	G	L111P	1
17_7579509	G	C	P60A	1
Missense mutation sets from PTEN
Genomic Coordinate (GRCh 37)	Referen Allele	Mutated Allele	Amino Acid Substitution	Detected frequency of AAS
10_89624295	A	C	L23F	2
10_89624298	C	G	D24E	2
10_89653782	A	C	Y27S	2
10_89653809	G	A	G36E	2
10_89653809	G	T	G36V	2
10_89653827	T	G	L42R	4
10_89685287	A	G	H61R	2
10_89685307	T	C	Y68H	3
10_89692795	T	G	H93Q	2
10_89692803	C	T	P96L	3
10_89692818	T	C	I101T	4
10_89692830	G	T	C105F	5
10_89692850	C	G	L112V	2
10_89692877	G	C	A121P	2
10_89692892	G	A	A126T	2
10_89692901	G	A	G129R	2
10_89692904	C	G	R130G	3
10_89692920	T	A	I135K	2
10_89692922	T	C	C136R	2
10_89692958	G	A	A148T	2
10_89711875	G	A	G165R	3
10_89711882	C	G	T167S	2
10_89711891	G	A	S170N	2
10_89711891	G	T	S170I	3
10_89711893	C	G	Q171E	2
10_89711894	A	C	Q171P	2
10_89711899	C	T	R173C	8
10_89711900	G	A	R173H	12
10_89711912	A	G	Y177C	2
10_89717712	C	T	P246L	4
10_89717726	G	T	G251C	2
10_89717729	G	T	D252Y	2
10_89624243	A	T	K6I	1
10_89624273	A	G	Y16C	1
10_89624301	G	C	L25F	1
10_89653806	T	G	M35R	1
10_89653808	G	A	G36R	1
10_89653827	T	C	L42P	1
10_89685277	G	T	D58Y	1
10_89685298	T	G	Y65D	1
10_89685308	A	G	Y68C	1
10_89690805	G	A	C71Y	1
10_89690816	C	A	H75N	1
10_89690831	A	G	K80E	1
10_89690833	A	T	K80N	1
10_89692788	A	C	E91A	1
10_89692792	C	A	D92E	1
10_89692794	A	G	H93R	1
10_89692802	C	T	P96S	1
10_89692933	A	C	L139F	1
10_89692970	C	G	L152V	1
10_89692992	G	A	R159K	1
10_89711895	G	C	Q171H	1
10_89711960	T	C	L193P	1
10_89717696	T	C	F241L	1
10_89717730	A	G	D252G	1
10_89720679	C	T	T277I	1
10_89720856	A	T	Y336F	1
10_89725051	T	A	L345Q	1

## Sheet: Table S9
Missense mutations in OVC for testing correlation between CanDrA scores and mutation prevalence
Missense mutation sets from TP53
Genomic Coordinate (GRCh 37)	Referen Allele	Mutated Allele	Amino Acid Substitution	Detected frequency of AAS
17_7577105	G	T	P278H	3
17_7577114	C	A	C275F	2
17_7577114	C	T	C275Y	3
17_7577120	C	A	R273L	11
17_7577121	G	A	R273C	7
17_7577121	G	T	R273S	7
17_7577124	C	A	V272L	3
17_7577124	C	T	V272M	2
17_7577141	C	A	G266V	2
17_7577142	C	T	G266R	2
17_7577506	C	A	D259Y	2
17_7577506	C	T	D259N	2
17_7577532	G	A	P250L	2
17_7577538	C	A	R248L	6
17_7577539	G	A	R248W	5
17_7577547	C	A	G245V	2
17_7577547	C	T	G245D	2
17_7577548	C	A	G245C	4
17_7577551	C	A	G244C	2
17_7577570	C	A	M237I	2
17_7577574	T	C	Y236C	2
17_7577580	T	C	Y234C	2
17_7578190	T	C	Y220C	8
17_7578190	T	G	Y220S	8
17_7578203	C	T	V216M	2
17_7578208	T	G	H214P	2
17_7578235	T	C	Y205C	2
17_7578265	A	C	I195S	3
17_7578265	A	G	I195T	7
17_7578268	A	G	L194P	2
17_7578271	T	C	H193R	3
17_7578271	T	G	H193P	2
17_7578394	T	C	H179R	5
17_7578394	T	G	H179P	7
17_7578403	C	T	C176Y	5
17_7578406	C	A	R175L	5
17_7578413	C	A	V173L	2
17_7578442	T	C	Y163C	2
17_7578442	T	G	Y163S	2
17_7578454	G	A	A159V	2
17_7578461	C	A	V157F	5
17_7578534	C	A	K132N	2
17_7578535	T	G	K132T	2
17_7574009	T	C	M340V	1
17_7574027	C	A	G334W	1
17_7577578	T	C	N235D	1
17_7578191	A	T	Y220N	1
17_7578199	A	C	V217G	1
17_7578371	C	T	G187S	1
17_7577518	T	A	I255F	1
17_7578284	C	G	A189P	1
17_7579355	A	G	L111P	1
17_7573996	A	G	L344P	1
17_7577112	C	G	A276P	1
17_7577529	A	C	I251S	1
17_7578262	C	G	R196P	1
17_7578531	C	A	M133I	1
Missense mutation sets from KRAS
Genomic Coordinate (GRCh 37)	Referen Allele	Mutated Allele	Amino Acid Substitution	Detected frequency of AAS
12_25398281	C	G	G13A	3
12_25398284	C	A	G12V	18
12_25398284	C	G	G12A	4
12_25398284	C	T	G12D	13
12_25398285	C	G	G12R	3
12_25362805	C	T	R164Q	1
12_25380254	C	A	R68S	1
12_25380282	G	T	A59E	1
12_25398262	C	A	L19F	1
12_25398304	T	G	K5N	1

[truncated: 6 more sheets: Table S10, Table S11, Table S12, Figure S1, Figure S2, Figure S3]
